# Supplementary material for: A cheminformatics and network pharmacology approach to elucidate the mechanism of action of Mycobacterium tuberculosis γ-carbonic anhydrase inhibitors
Source: Front Pharmacol. 2024 Sep 2;15:1457012. doi: 10.3389/fphar.2024.1457012 (PMC11402817; doi:10.3389/fphar.2024.1457012)
Supplement: Supplementary file 1 [file DataSheet1.xlsx]

## Sheet: Sheet4
A multi-dimensional systems biology approach to elucidate the mechanism of action of Gamma CA inhibitors Ajay Manaithiya1#, Ratul Bhowmik1#, Kunal Bhattacharya2,3, Rajarshi Ray1#, Sagar Singh Shyamal4#, Seppo Parkkila1,5, and Ashok Aspatwar1* 1Faculty of Medicine and Health Technology, Tampere University, FI-33014 Tampere, Finland 2Pratiksha Institute of Pharmaceutical Sciences, Guwahati, Assam-7…

## Sheet: Table s1
Ligand	Binding Affinity	rmsd/ub	rmsd/lb
model_5_F0467-0008_uff_E=786.95	-7.3	0	0
model_5_F0467-0008_uff_E=786.95	-7.2	8.512	2.987
model_5_F0467-0008_uff_E=786.95	-7.1	3.944	2.613
model_5_F0467-0008_uff_E=786.95	-6.9	14.073	7.233
model_5_F0467-0008_uff_E=786.95	-6.8	7.876	2.165
model_5_F0467-0008_uff_E=786.95	-6.8	12.503	7.649
model_5_F0467-0008_uff_E=786.95	-6.7	11.599	7.946
model_5_F0467-0008_uff_E=786.95	-6.4	27.26	22.783
model_5_F0467-0008_uff_E=786.95	-6.3	32.644	29.577
model_5_F3222-2610_uff_E=643.22	-6.7	0	0
model_5_F3222-2610_uff_E=643.22	-6.4	14.108	8.047
model_5_F3222-2610_uff_E=643.22	-6.4	7.636	3.648
model_5_F3222-2610_uff_E=643.22	-6.3	19.718	14.72
model_5_F3222-2610_uff_E=643.22	-6.3	14.406	9.319
model_5_F3222-2610_uff_E=643.22	-6.2	8.474	4.849
model_5_F3222-2610_uff_E=643.22	-6.2	1.853	1.49
model_5_F3222-2610_uff_E=643.22	-6.2	14.965	8.986
model_5_F3222-2610_uff_E=643.22	-6.2	2.751	2.205
model_5_F0916-4301_uff_E=269.26	-6.5	0	0
model_5_F0916-4301_uff_E=269.26	-6.2	1.905	1.627
model_5_F0916-4301_uff_E=269.26	-6.2	12.388	7.572
model_5_F0916-4301_uff_E=269.26	-6	20.58	16.501
model_5_F0916-4301_uff_E=269.26	-6	13.749	10.022
model_5_F0916-4301_uff_E=269.26	-5.7	26.071	23.967
model_5_F0916-4301_uff_E=269.26	-5.7	11.481	7.049
model_5_F0916-4301_uff_E=269.26	-5.6	12.272	9.024
model_5_F0916-4301_uff_E=269.26	-5.6	7.798	3.861
model_5_F2542-0594_uff_E=834.33	-6.8	0	0
model_5_F2542-0594_uff_E=834.33	-6.7	8.007	4.859
model_5_F2542-0594_uff_E=834.33	-6.7	10.522	4.791
model_5_F2542-0594_uff_E=834.33	-6.6	11.747	7.956
model_5_F2542-0594_uff_E=834.33	-6.6	5.68	3.795
model_5_F2542-0594_uff_E=834.33	-6.5	10.105	6.145
model_5_F2542-0594_uff_E=834.33	-6.5	6.644	4.878
model_5_F2542-0594_uff_E=834.33	-6.5	21.275	19.161
model_5_F2542-0594_uff_E=834.33	-6.4	9.512	3.731
model_5_F3235-0018_uff_E=774.50	-6.4	0	0
model_5_F3235-0018_uff_E=774.50	-6.2	5.501	3.232
model_5_F3235-0018_uff_E=774.50	-6	3.723	2.728
model_5_F3235-0018_uff_E=774.50	-5.9	24.207	22.159
model_5_F3235-0018_uff_E=774.50	-5.9	3.675	1.566
model_5_F3235-0018_uff_E=774.50	-5.7	6.617	2.053
model_5_F3235-0018_uff_E=774.50	-5.7	26.998	24.789
model_5_F3235-0018_uff_E=774.50	-5.7	6.763	1.873
model_5_F3235-0018_uff_E=774.50	-5.5	24.97	22.766
model_5_F2644-0547_uff_E=763.96	-6.7	0	0
model_5_F2644-0547_uff_E=763.96	-6.3	3.498	2.47
model_5_F2644-0547_uff_E=763.96	-6.2	23.477	22.358
model_5_F2644-0547_uff_E=763.96	-6	6.027	3.552
model_5_F2644-0547_uff_E=763.96	-5.9	4.813	2.604
model_5_F2644-0547_uff_E=763.96	-5.9	23.333	21.595
model_5_F2644-0547_uff_E=763.96	-5.7	23.874	22.066
model_5_F2644-0547_uff_E=763.96	-5.6	6.113	1.93
model_5_F2644-0547_uff_E=763.96	-5.6	23.104	22.25
model_5_F6617-3126_uff_E=251.14	-6.6	0	0
model_5_F6617-3126_uff_E=251.14	-6.6	6.665	2.668
model_5_F6617-3126_uff_E=251.14	-6.5	5.045	2.607
model_5_F6617-3126_uff_E=251.14	-6.2	7.955	3.788
model_5_F6617-3126_uff_E=251.14	-6.2	7.912	3.392
model_5_F6617-3126_uff_E=251.14	-6.2	6.307	4.524
model_5_F6617-3126_uff_E=251.14	-6.2	15.597	9.991
model_5_F6617-3126_uff_E=251.14	-6	7.178	4.958
model_5_F6617-3126_uff_E=251.14	-6	10.633	6.947
model_5_F3385-0386_uff_E=612.66	-8.4	0	0
model_5_F3385-0386_uff_E=612.66	-7.1	11.61	8.467
model_5_F3385-0386_uff_E=612.66	-7	6.906	3.862
model_5_F3385-0386_uff_E=612.66	-6.9	8.337	2.667
model_5_F3385-0386_uff_E=612.66	-6.9	6.989	4.001
model_5_F3385-0386_uff_E=612.66	-6.8	9.962	5.151
model_5_F3385-0386_uff_E=612.66	-6.6	6.158	4.769
model_5_F3385-0386_uff_E=612.66	-6.5	10.435	6.451
model_5_F3385-0386_uff_E=612.66	-6.4	20.088	17.542
model_5_F3019-0008_uff_E=236.15	-6.5	0	0
model_5_F3019-0008_uff_E=236.15	-6.4	10.713	7.94
model_5_F3019-0008_uff_E=236.15	-6.1	13.125	9.201
model_5_F3019-0008_uff_E=236.15	-6.1	8.224	4.083
model_5_F3019-0008_uff_E=236.15	-6	9.839	7.003
model_5_F3019-0008_uff_E=236.15	-6	7.769	3.706
model_5_F3019-0008_uff_E=236.15	-6	10.926	8.083
model_5_F3019-0008_uff_E=236.15	-6	3.075	2.13
model_5_F3019-0008_uff_E=236.15	-6	7.907	3.692
model_5_F0660-1194_uff_E=687.38	-7.6	0	0
model_5_F0660-1194_uff_E=687.38	-7.5	11.095	7.365
model_5_F0660-1194_uff_E=687.38	-7.5	14.238	7.78
model_5_F0660-1194_uff_E=687.38	-7.2	3.981	2.724
model_5_F0660-1194_uff_E=687.38	-7.1	5.429	3.386
model_5_F0660-1194_uff_E=687.38	-7.1	10.13	6.882
model_5_F0660-1194_uff_E=687.38	-7	18.214	13.511
model_5_F0660-1194_uff_E=687.38	-7	9.801	6.805
model_5_F0660-1194_uff_E=687.38	-7	22.62	19.103
model_5_F0917-0261_uff_E=519.58	-6.5	0	0
model_5_F0917-0261_uff_E=519.58	-6.5	7.358	4.952
model_5_F0917-0261_uff_E=519.58	-6.3	9.186	6.437
model_5_F0917-0261_uff_E=519.58	-6.1	8.579	5.706
model_5_F0917-0261_uff_E=519.58	-5.9	10.152	7.352
model_5_F0917-0261_uff_E=519.58	-5.7	10.232	7.478
model_5_F0917-0261_uff_E=519.58	-5.6	30.466	28.04
model_5_F0917-0261_uff_E=519.58	-5.5	2.056	1.434
model_5_F0917-0261_uff_E=519.58	-5.5	6.792	4.952
model_5_F2068-0009_uff_E=581.47	-7.6	0	0
model_5_F2068-0009_uff_E=581.47	-6.8	1.795	0.708
model_5_F2068-0009_uff_E=581.47	-6.7	2.662	1.668
model_5_F2068-0009_uff_E=581.47	-5.9	5.427	3.152
model_5_F2068-0009_uff_E=581.47	-5.8	10.134	3.845
model_5_F2068-0009_uff_E=581.47	-5.7	2.149	1.763
model_5_F2068-0009_uff_E=581.47	-5.7	14.012	8.111
model_5_F2068-0009_uff_E=581.47	-5.5	3.066	2.184
model_5_F2068-0009_uff_E=581.47	-5.3	16.033	9.568
model_5_F6242-0562_uff_E=561.69	-7.1	0	0
model_5_F6242-0562_uff_E=561.69	-6.7	12.834	4.683
model_5_F6242-0562_uff_E=561.69	-6.7	14.406	6.577
model_5_F6242-0562_uff_E=561.69	-6.7	11.755	8.673
model_5_F6242-0562_uff_E=561.69	-6.6	16.46	6.419
model_5_F6242-0562_uff_E=561.69	-6.5	10.829	7.403
model_5_F6242-0562_uff_E=561.69	-6.5	10.371	8.349
model_5_F6242-0562_uff_E=561.69	-6.4	13.407	3.55
model_5_F6242-0562_uff_E=561.69	-6.4	25.592	22.272
model_5_F2884-0164_uff_E=552.82	-7.2	0	0
model_5_F2884-0164_uff_E=552.82	-7.2	12.967	5.93
model_5_F2884-0164_uff_E=552.82	-7.1	2.639	1.933
model_5_F2884-0164_uff_E=552.82	-7	6.542	5.282
model_5_F2884-0164_uff_E=552.82	-6.9	5.153	2.874
model_5_F2884-0164_uff_E=552.82	-6.9	12.524	5.487
model_5_F2884-0164_uff_E=552.82	-6.7	21.564	18.128
model_5_F2884-0164_uff_E=552.82	-6.7	12.405	5.681
model_5_F2884-0164_uff_E=552.82	-6.6	23.192	19.862
model_5_F5097-2597_uff_E=192.36	-7.3	0	0
model_5_F5097-2597_uff_E=192.36	-6.5	7.244	4.858
model_5_F5097-2597_uff_E=192.36	-6.3	9.025	4.931
model_5_F5097-2597_uff_E=192.36	-6.2	7.625	4.999
model_5_F5097-2597_uff_E=192.36	-6.2	2.011	1.555
model_5_F5097-2597_uff_E=192.36	-6.1	12.599	9.411
model_5_F5097-2597_uff_E=192.36	-6	12.661	8.236
model_5_F5097-2597_uff_E=192.36	-5.9	19.413	17.436
model_5_F5097-2597_uff_E=192.36	-5.9	10.648	6.702
model_5_F5021-0403_uff_E=278.51	-7	0	0
model_5_F5021-0403_uff_E=278.51	-6.9	9.26	6.096
model_5_F5021-0403_uff_E=278.51	-6.8	1.624	0.958
model_5_F5021-0403_uff_E=278.51	-6.7	9.45	6.138
model_5_F5021-0403_uff_E=278.51	-6.6	6.612	5.155
model_5_F5021-0403_uff_E=278.51	-6.5	6.151	4.608
model_5_F5021-0403_uff_E=278.51	-6.5	11.167	5.743
model_5_F5021-0403_uff_E=278.51	-6.3	8.044	3.822
model_5_F5021-0403_uff_E=278.51	-6.3	9.918	5.133
model_5_F2024-0926_uff_E=324.43	-6.5	0	0
model_5_F2024-0926_uff_E=324.43	-6.5	2.617	2.434
model_5_F2024-0926_uff_E=324.43	-6.2	12.061	6.377
model_5_F2024-0926_uff_E=324.43	-6.1	3.436	2.897
model_5_F2024-0926_uff_E=324.43	-6.1	12.189	7.937
model_5_F2024-0926_uff_E=324.43	-5.8	2.433	2.003
model_5_F2024-0926_uff_E=324.43	-5.8	11.099	5.527
model_5_F2024-0926_uff_E=324.43	-5.6	9.932	3.783
model_5_F2024-0926_uff_E=324.43	-5.4	28.325	25.491
model_5_F1791-0405_uff_E=393.80	-6.2	0	0
model_5_F1791-0405_uff_E=393.80	-6.1	7.384	3.851
model_5_F1791-0405_uff_E=393.80	-6	8.917	5.773
model_5_F1791-0405_uff_E=393.80	-5.8	7.904	5.425
model_5_F1791-0405_uff_E=393.80	-5.8	13.419	7.826
model_5_F1791-0405_uff_E=393.80	-5.8	4.792	3.498
model_5_F1791-0405_uff_E=393.80	-5.7	7.888	2.74
model_5_F1791-0405_uff_E=393.80	-5.6	10.332	6.978
model_5_F1791-0405_uff_E=393.80	-5.6	7.751	4.109
model_5_F2519-0042_uff_E=324.03	-7.1	0	0
model_5_F2519-0042_uff_E=324.03	-6.8	2.204	1.676
model_5_F2519-0042_uff_E=324.03	-6.7	8.763	4.655
model_5_F2519-0042_uff_E=324.03	-6.4	8.08	4.072
model_5_F2519-0042_uff_E=324.03	-6.3	9.511	2.247
model_5_F2519-0042_uff_E=324.03	-6.2	14.881	7.486
model_5_F2519-0042_uff_E=324.03	-6.2	16.052	8.906
model_5_F2519-0042_uff_E=324.03	-6.1	14.48	7.075
model_5_F2519-0042_uff_E=324.03	-6.1	21.75	18.913
model_5_F3222-2156_uff_E=259.08	-6.7	0	0
model_5_F3222-2156_uff_E=259.08	-6.6	9.032	3.238
model_5_F3222-2156_uff_E=259.08	-6.5	10.093	6.016
model_5_F3222-2156_uff_E=259.08	-6.4	10.814	5.474
model_5_F3222-2156_uff_E=259.08	-6.3	12.765	7.418
model_5_F3222-2156_uff_E=259.08	-6.3	8.566	3.021
model_5_F3222-2156_uff_E=259.08	-6.3	9.412	6.515
model_5_F3222-2156_uff_E=259.08	-6.1	2.228	1.914
model_5_F3222-2156_uff_E=259.08	-6	9.662	5.282
model_5_F3247-0017_uff_E=519.50	-6.1	0	0
model_5_F3247-0017_uff_E=519.50	-6.1	2.417	2.149
model_5_F3247-0017_uff_E=519.50	-5.8	8.355	5.586
model_5_F3247-0017_uff_E=519.50	-5.7	6.624	3.955
model_5_F3247-0017_uff_E=519.50	-5.7	8.875	5.895
model_5_F3247-0017_uff_E=519.50	-5.6	6.601	4.002
model_5_F3247-0017_uff_E=519.50	-5.3	8.736	6.29
model_5_F3247-0017_uff_E=519.50	-5.2	7.125	3.998
model_5_F3247-0017_uff_E=519.50	-5.2	7.415	4.021
model_5_F6184-0397_uff_E=576.94	-6	0	0
model_5_F6184-0397_uff_E=576.94	-5.5	7.867	4.263
model_5_F6184-0397_uff_E=576.94	-5.4	7.307	3.869
model_5_F6184-0397_uff_E=576.94	-5.4	7.762	4.217
model_5_F6184-0397_uff_E=576.94	-5.3	4.872	3.202
model_5_F6184-0397_uff_E=576.94	-5	21.434	20.787
model_5_F6184-0397_uff_E=576.94	-4.8	23.294	20.833
model_5_F6184-0397_uff_E=576.94	-4.8	26.189	24.79
model_5_F6184-0397_uff_E=576.94	-4.7	22.928	21.222
model_5_F5060-0223_uff_E=471.93	-6.3	0	0
model_5_F5060-0223_uff_E=471.93	-6.1	2.184	1.623
model_5_F5060-0223_uff_E=471.93	-6	10.389	6.623
model_5_F5060-0223_uff_E=471.93	-5.9	10.108	6.486
model_5_F5060-0223_uff_E=471.93	-5.6	9.169	6.909
model_5_F5060-0223_uff_E=471.93	-5.6	30	28.734
model_5_F5060-0223_uff_E=471.93	-5.3	30.463	28.861
model_5_F5060-0223_uff_E=471.93	-5.2	9.402	6.72
model_5_F5060-0223_uff_E=471.93	-5.2	22.579	21.104
model_5_F3124-1073_uff_E=837.11	-5.3	0	0
model_5_F3124-1073_uff_E=837.11	-5.2	5.653	1.711
model_5_F3124-1073_uff_E=837.11	-5.2	23.576	22.279
model_5_F3124-1073_uff_E=837.11	-5.1	23.429	22.449
model_5_F3124-1073_uff_E=837.11	-5	14.496	13.656
model_5_F3124-1073_uff_E=837.11	-4.9	24.855	22.835
model_5_F3124-1073_uff_E=837.11	-4.9	14.791	13.175
model_5_F3124-1073_uff_E=837.11	-4.7	21.828	20.678
model_5_F3124-1073_uff_E=837.11	-4.7	23.057	22.082
model_5_F2258-0770_uff_E=324.23	-5.4	0	0
model_5_F2258-0770_uff_E=324.23	-5.4	2.074	1.782
model_5_F2258-0770_uff_E=324.23	-5.3	22.011	20.894
model_5_F2258-0770_uff_E=324.23	-5.2	30.403	27.753
model_5_F2258-0770_uff_E=324.23	-5.1	2.623	1.863
model_5_F2258-0770_uff_E=324.23	-5	27.45	24.057
model_5_F2258-0770_uff_E=324.23	-5	2.649	1.325
model_5_F2258-0770_uff_E=324.23	-4.9	21.313	19.786
model_5_F2258-0770_uff_E=324.23	-4.9	21.617	18.617
model_5_F2644-0420_uff_E=421.42	-6.9	0	0
model_5_F2644-0420_uff_E=421.42	-6.9	3.23	2.381
model_5_F2644-0420_uff_E=421.42	-6.6	23.85	22.744
model_5_F2644-0420_uff_E=421.42	-6.4	25.289	23.154
model_5_F2644-0420_uff_E=421.42	-6.4	22.896	20.434
model_5_F2644-0420_uff_E=421.42	-6.3	25.728	23.698
model_5_F2644-0420_uff_E=421.42	-6.2	15.953	13.918
model_5_F2644-0420_uff_E=421.42	-6.1	6.967	4.52
model_5_F2644-0420_uff_E=421.42	-6.1	21.475	19.758
model_5_F0654-0893_uff_E=244.29	-6.1	0	0
model_5_F0654-0893_uff_E=244.29	-5.9	16.868	15.656
model_5_F0654-0893_uff_E=244.29	-5.8	4.313	2.988
model_5_F0654-0893_uff_E=244.29	-5.7	7.278	5.227
model_5_F0654-0893_uff_E=244.29	-5.7	5.716	2.715
model_5_F0654-0893_uff_E=244.29	-5.7	4.852	2.218
model_5_F0654-0893_uff_E=244.29	-5.5	3.268	2.287
model_5_F0654-0893_uff_E=244.29	-5.5	6.066	4.106
model_5_F0654-0893_uff_E=244.29	-5.5	25.461	22.874
model_5_F6351-0490_uff_E=1248.38	-6.4	0	0
model_5_F6351-0490_uff_E=1248.38	-6.3	8.678	3.986
model_5_F6351-0490_uff_E=1248.38	-6.3	8.694	3.885
model_5_F6351-0490_uff_E=1248.38	-6.2	2.694	1.787
model_5_F6351-0490_uff_E=1248.38	-6.1	19.307	16.89
model_5_F6351-0490_uff_E=1248.38	-6	8.102	3.444
model_5_F6351-0490_uff_E=1248.38	-5.9	2.963	2.411
model_5_F6351-0490_uff_E=1248.38	-5.8	9.202	2.708
model_5_F6351-0490_uff_E=1248.38	-5.8	23.626	21.893
model_5_F2135-0675_uff_E=972.13	-6.9	0	0
model_5_F2135-0675_uff_E=972.13	-6.7	6.509	3.717
model_5_F2135-0675_uff_E=972.13	-6.7	2.3	1.574
model_5_F2135-0675_uff_E=972.13	-6.3	8.663	3.892
model_5_F2135-0675_uff_E=972.13	-6.3	12.562	9.206
model_5_F2135-0675_uff_E=972.13	-6.2	13.872	9.66
model_5_F2135-0675_uff_E=972.13	-6.2	8.116	3.213
model_5_F2135-0675_uff_E=972.13	-6.2	4.848	2.897
model_5_F2135-0675_uff_E=972.13	-6.2	16.093	12.275
model_5_F6194-1466_uff_E=315.71	-5.9	0	0
model_5_F6194-1466_uff_E=315.71	-5.7	6.955	5.332
model_5_F6194-1466_uff_E=315.71	-5.7	11.072	8.764
model_5_F6194-1466_uff_E=315.71	-5.6	10.999	8.879
model_5_F6194-1466_uff_E=315.71	-5.6	24.826	23.086
model_5_F6194-1466_uff_E=315.71	-5.6	1.856	1.301
model_5_F6194-1466_uff_E=315.71	-5.5	10.635	8.185
model_5_F6194-1466_uff_E=315.71	-5.4	9.247	7.742
model_5_F6194-1466_uff_E=315.71	-5.4	25.849	23.325
model_5_F6245-7023_uff_E=1666.97	-6.9	0	0
model_5_F6245-7023_uff_E=1666.97	-6.4	2.081	1.602
model_5_F6245-7023_uff_E=1666.97	-6.3	3.096	1.991
model_5_F6245-7023_uff_E=1666.97	-6.2	2.275	1.593
model_5_F6245-7023_uff_E=1666.97	-6.2	9.548	3.083
model_5_F6245-7023_uff_E=1666.97	-6.2	9.275	3.128
model_5_F6245-7023_uff_E=1666.97	-6	9.213	5.767
model_5_F6245-7023_uff_E=1666.97	-6	2.743	2.208
model_5_F6245-7023_uff_E=1666.97	-6	10.157	3.343
model_5_F0013-1103_uff_E=354.08	-5.9	0	0
model_5_F0013-1103_uff_E=354.08	-5.5	4.56	1.981
model_5_F0013-1103_uff_E=354.08	-5.5	2.59	2.017
model_5_F0013-1103_uff_E=354.08	-5.5	5.166	2.281
model_5_F0013-1103_uff_E=354.08	-5.4	3.743	2.391
model_5_F0013-1103_uff_E=354.08	-5.4	22.644	21.691
model_5_F0013-1103_uff_E=354.08	-5.4	4.395	2.654
model_5_F0013-1103_uff_E=354.08	-5.3	21.821	20.789
model_5_F0013-1103_uff_E=354.08	-5.3	26.493	24.601
model_5_F2297-0118_uff_E=676.48	-5.5	0	0
model_5_F2297-0118_uff_E=676.48	-5.5	6.198	2.604
model_5_F2297-0118_uff_E=676.48	-5.1	26.079	23.895
model_5_F2297-0118_uff_E=676.48	-5	7.547	4.215
model_5_F2297-0118_uff_E=676.48	-5	6.443	3.233
model_5_F2297-0118_uff_E=676.48	-5	23.629	21.639
model_5_F2297-0118_uff_E=676.48	-4.9	3.296	1.779
model_5_F2297-0118_uff_E=676.48	-4.9	27.189	25.17
model_5_F2297-0118_uff_E=676.48	-4.8	22.561	21.468
model_5_F0654-1302_uff_E=424.90	-6.6	0	0
model_5_F0654-1302_uff_E=424.90	-6.3	6.407	4.328
model_5_F0654-1302_uff_E=424.90	-6.2	9.802	7.27
model_5_F0654-1302_uff_E=424.90	-6	10.006	5.973
model_5_F0654-1302_uff_E=424.90	-6	5.486	2.386
model_5_F0654-1302_uff_E=424.90	-5.9	14.056	9.097
model_5_F0654-1302_uff_E=424.90	-5.9	5.101	3.586
model_5_F0654-1302_uff_E=424.90	-5.9	26.359	24.627
model_5_F0654-1302_uff_E=424.90	-5.7	7.192	3.165
model_5_F3055-0081_uff_E=401.35	-5.7	0	0
model_5_F3055-0081_uff_E=401.35	-5.5	2.227	1.849
model_5_F3055-0081_uff_E=401.35	-5.4	6.627	3.585
model_5_F3055-0081_uff_E=401.35	-5.1	22.977	21.425
model_5_F3055-0081_uff_E=401.35	-5	5.35	3.471
model_5_F3055-0081_uff_E=401.35	-4.9	23.742	22.064
model_5_F3055-0081_uff_E=401.35	-4.9	26.344	24.881
model_5_F3055-0081_uff_E=401.35	-4.8	16.383	14.75
model_5_F3055-0081_uff_E=401.35	-4.8	24.516	21.601
model_5_F0654-1410_uff_E=459.66	-5.5	0	0
model_5_F0654-1410_uff_E=459.66	-5.4	24.453	23.512
model_5_F0654-1410_uff_E=459.66	-5.4	15.542	14.47
model_5_F0654-1410_uff_E=459.66	-5.4	16.434	15.098
model_5_F0654-1410_uff_E=459.66	-5.3	25.431	23.729
model_5_F0654-1410_uff_E=459.66	-5.2	7.179	2.968
model_5_F0654-1410_uff_E=459.66	-5.2	5.982	3
model_5_F0654-1410_uff_E=459.66	-5.2	17.366	16.57
model_5_F0654-1410_uff_E=459.66	-5.2	5.537	3.997
model_5_F0611-0466_uff_E=186.57	-7.4	0	0
model_5_F0611-0466_uff_E=186.57	-7.3	8.65	3.309
model_5_F0611-0466_uff_E=186.57	-7.3	8.778	3.747
model_5_F0611-0466_uff_E=186.57	-7.2	7.691	5.237
model_5_F0611-0466_uff_E=186.57	-7	8.604	3.309
model_5_F0611-0466_uff_E=186.57	-7	10.214	6.714
model_5_F0611-0466_uff_E=186.57	-6.9	10.659	6.726
model_5_F0611-0466_uff_E=186.57	-6.9	8.669	3.634
model_5_F0611-0466_uff_E=186.57	-6.8	7.984	4.755
model_5_F6685-3768_uff_E=817.72	-6.1	0	0
model_5_F6685-3768_uff_E=817.72	-5.9	12.668	5.734
model_5_F6685-3768_uff_E=817.72	-5.9	29.441	27.097
model_5_F6685-3768_uff_E=817.72	-5.8	9.679	2.961
model_5_F6685-3768_uff_E=817.72	-5.8	21.347	20.861
model_5_F6685-3768_uff_E=817.72	-5.8	9.64	2.852
model_5_F6685-3768_uff_E=817.72	-5.8	2.559	1.825
model_5_F6685-3768_uff_E=817.72	-5.5	9.687	6.104
model_5_F6685-3768_uff_E=817.72	-5.4	23.651	22.692
model_5_F2711-0608_uff_E=400.10	-6.3	0	0
model_5_F2711-0608_uff_E=400.10	-6.3	9.246	3.993
model_5_F2711-0608_uff_E=400.10	-6.2	7.339	1.356
model_5_F2711-0608_uff_E=400.10	-5.8	25.274	23.747
model_5_F2711-0608_uff_E=400.10	-5.7	25.729	23.885
model_5_F2711-0608_uff_E=400.10	-5.7	7.201	2.27
model_5_F2711-0608_uff_E=400.10	-5.5	5.843	3.65
model_5_F2711-0608_uff_E=400.10	-5.5	24.038	21.64
model_5_F2711-0608_uff_E=400.10	-5.4	23.203	21.786
model_5_F2711-0687_uff_E=343.48	-6.1	0	0
model_5_F2711-0687_uff_E=343.48	-6	4.897	2.71
model_5_F2711-0687_uff_E=343.48	-5.9	6.895	1.521
model_5_F2711-0687_uff_E=343.48	-5.9	6.642	3.958
model_5_F2711-0687_uff_E=343.48	-5.9	9.069	3.61
model_5_F2711-0687_uff_E=343.48	-5.5	9.042	3.875
model_5_F2711-0687_uff_E=343.48	-5.5	6.237	3.49
model_5_F2711-0687_uff_E=343.48	-5.4	8.621	3.858
model_5_F2711-0687_uff_E=343.48	-5.4	5.575	3.321
model_5_F3406-5418_uff_E=497.05	-7.8	0	0
model_5_F3406-5418_uff_E=497.05	-7.4	13.823	7.756
model_5_F3406-5418_uff_E=497.05	-7.4	10.186	2.529
model_5_F3406-5418_uff_E=497.05	-7.3	3.348	1.846
model_5_F3406-5418_uff_E=497.05	-7	23.318	20.116
model_5_F3406-5418_uff_E=497.05	-7	10.722	3.571
model_5_F3406-5418_uff_E=497.05	-6.7	25.525	24.033
model_5_F3406-5418_uff_E=497.05	-6.7	12.22	5.87
model_5_F3406-5418_uff_E=497.05	-6.5	27.926	24.641
model_5_F0372-0206_uff_E=448.86	-5.8	0	0
model_5_F0372-0206_uff_E=448.86	-5.7	11.882	7.916
model_5_F0372-0206_uff_E=448.86	-5.6	11.085	7.687
model_5_F0372-0206_uff_E=448.86	-5.5	4.453	2.347
model_5_F0372-0206_uff_E=448.86	-5.5	7.689	4.738
model_5_F0372-0206_uff_E=448.86	-5.4	16.068	14.427
model_5_F0372-0206_uff_E=448.86	-5.4	23.275	20.63
model_5_F0372-0206_uff_E=448.86	-5.3	24.306	22.712
model_5_F0372-0206_uff_E=448.86	-5.2	18.626	16.6
model_5_F6186-1413_uff_E=116.01	-4.9	0	0
model_5_F6186-1413_uff_E=116.01	-4.8	8.373	5.251
model_5_F6186-1413_uff_E=116.01	-4.7	11.851	6.216
model_5_F6186-1413_uff_E=116.01	-4.7	20.949	20.285
model_5_F6186-1413_uff_E=116.01	-4.7	13.043	7.048
model_5_F6186-1413_uff_E=116.01	-4.6	25.125	22.606
model_5_F6186-1413_uff_E=116.01	-4.6	10.954	7.502
model_5_F6186-1413_uff_E=116.01	-4.6	22.428	20.595
model_5_F6186-1413_uff_E=116.01	-4.6	8.235	5.618
model_5_F5857-6972_uff_E=341.54	-7.5	0	0
model_5_F5857-6972_uff_E=341.54	-7.1	8.184	5.517
model_5_F5857-6972_uff_E=341.54	-6.9	8.553	5.62
model_5_F5857-6972_uff_E=341.54	-6.9	2.317	1.517
model_5_F5857-6972_uff_E=341.54	-6.8	5.133	4.217
model_5_F5857-6972_uff_E=341.54	-6.7	9.436	5.907
model_5_F5857-6972_uff_E=341.54	-6.6	11.014	7.092
model_5_F5857-6972_uff_E=341.54	-6.5	2.09	1.676
model_5_F5857-6972_uff_E=341.54	-6.5	9.103	6.262
model_5_F6412-6792_uff_E=353.75	-6.9	0	0
model_5_F6412-6792_uff_E=353.75	-6.2	7.778	4.766
model_5_F6412-6792_uff_E=353.75	-6	2.271	1.409
model_5_F6412-6792_uff_E=353.75	-5.9	7.742	5.046
model_5_F6412-6792_uff_E=353.75	-5.9	8.765	5.352
model_5_F6412-6792_uff_E=353.75	-5.9	8.385	5.233
model_5_F6412-6792_uff_E=353.75	-5.9	8.239	5.397
model_5_F6412-6792_uff_E=353.75	-5.9	5.734	4.265
model_5_F6412-6792_uff_E=353.75	-5.5	8.804	5.712
model_5_F0648-0521_uff_E=507.85	-6.5	0	0
model_5_F0648-0521_uff_E=507.85	-6.5	10.457	5.864
model_5_F0648-0521_uff_E=507.85	-6.4	10.707	6.158
model_5_F0648-0521_uff_E=507.85	-6.4	13.672	8.084
model_5_F0648-0521_uff_E=507.85	-6.3	10.015	6.963
model_5_F0648-0521_uff_E=507.85	-6.3	8.038	4.705
model_5_F0648-0521_uff_E=507.85	-6.2	7.735	4.38
model_5_F0648-0521_uff_E=507.85	-6.2	12.216	6.43
model_5_F0648-0521_uff_E=507.85	-6.2	9.691	6.416
model_5_F3225-8560_uff_E=609.91	-6.3	0	0
model_5_F3225-8560_uff_E=609.91	-5.9	20.313	18.353
model_5_F3225-8560_uff_E=609.91	-5.7	24.09	20.544
model_5_F3225-8560_uff_E=609.91	-5.7	5.092	3.097
model_5_F3225-8560_uff_E=609.91	-5.6	6.515	4.162
model_5_F3225-8560_uff_E=609.91	-5.5	7.503	4.137
model_5_F3225-8560_uff_E=609.91	-5.5	19.852	18.27
model_5_F3225-8560_uff_E=609.91	-5.4	21.045	18.878
model_5_F3225-8560_uff_E=609.91	-5.4	2.032	1.103
model_5_F2047-0002_uff_E=765.87	-6.4	0	0
model_5_F2047-0002_uff_E=765.87	-6.4	9.147	5.042
model_5_F2047-0002_uff_E=765.87	-6.3	6.301	4.158
model_5_F2047-0002_uff_E=765.87	-6.3	9.082	5.456
model_5_F2047-0002_uff_E=765.87	-6.2	9.423	2.132
model_5_F2047-0002_uff_E=765.87	-6.2	5.812	3.237
model_5_F2047-0002_uff_E=765.87	-6.1	5.141	2.887
model_5_F2047-0002_uff_E=765.87	-6.1	2.851	2.222
model_5_F2047-0002_uff_E=765.87	-6.1	2.722	2.067
model_5_F6667-2113_uff_E=131.18	-5.4	0	0
model_5_F6667-2113_uff_E=131.18	-5.3	9.907	6.428
model_5_F6667-2113_uff_E=131.18	-5.3	10.202	6.447
model_5_F6667-2113_uff_E=131.18	-5.2	28.905	27.793
model_5_F6667-2113_uff_E=131.18	-5.2	2.79	2.165
model_5_F6667-2113_uff_E=131.18	-5.1	14.447	13.497
model_5_F6667-2113_uff_E=131.18	-5	21.908	20.88
model_5_F6667-2113_uff_E=131.18	-5	12.289	9.597
model_5_F6667-2113_uff_E=131.18	-5	10.341	6.828
model_5_F0722-8812_uff_E=432.52	-5.3	0	0
model_5_F0722-8812_uff_E=432.52	-5.1	1.698	1.378
model_5_F0722-8812_uff_E=432.52	-4.9	4.999	4.358
model_5_F0722-8812_uff_E=432.52	-4.4	7.278	6.913
model_5_F0722-8812_uff_E=432.52	-4.4	8.888	8.593
model_5_F0722-8812_uff_E=432.52	-4.2	3.853	3.197
model_5_F0722-8812_uff_E=432.52	-4.2	9.187	8.697
model_5_F0722-8812_uff_E=432.52	-4.2	12.513	11.609
model_5_F0722-8812_uff_E=432.52	-4.2	16.691	15.49
model_5_F2014-0618_uff_E=298.40	-5.2	0	0
model_5_F2014-0618_uff_E=298.40	-5.1	28.401	26.021
model_5_F2014-0618_uff_E=298.40	-4.9	26.064	23.587
model_5_F2014-0618_uff_E=298.40	-4.9	22.509	20.201
model_5_F2014-0618_uff_E=298.40	-4.8	4.11	3.127
model_5_F2014-0618_uff_E=298.40	-4.7	33.246	30.377
model_5_F2014-0618_uff_E=298.40	-4.7	17.643	14.742
model_5_F2014-0618_uff_E=298.40	-4.7	34.662	30.586
model_5_F2014-0618_uff_E=298.40	-4.7	35.19	31.721
model_5_F1929-2096_uff_E=240.63	-5.4	0	0
model_5_F1929-2096_uff_E=240.63	-5	2.489	1.875
model_5_F1929-2096_uff_E=240.63	-4.9	21.512	19.665
model_5_F1929-2096_uff_E=240.63	-4.8	5.959	3.851
model_5_F1929-2096_uff_E=240.63	-4.7	6.821	4.429
model_5_F1929-2096_uff_E=240.63	-4.6	23.252	21.715
model_5_F1929-2096_uff_E=240.63	-4.6	4.824	3.366
model_5_F1929-2096_uff_E=240.63	-4.6	23.339	21.86
model_5_F1929-2096_uff_E=240.63	-4.5	25.222	24.196
model_5_F3191-0224_uff_E=77.78	-5.3	0	0
model_5_F3191-0224_uff_E=77.78	-5.3	1.582	0.601
model_5_F3191-0224_uff_E=77.78	-4.9	2.134	1.249
model_5_F3191-0224_uff_E=77.78	-4.6	6.391	1.717
model_5_F3191-0224_uff_E=77.78	-4.4	6.062	1.613
model_5_F3191-0224_uff_E=77.78	-4.3	14.697	11.443
model_5_F3191-0224_uff_E=77.78	-4.3	6.027	4.172
model_5_F3191-0224_uff_E=77.78	-4.2	14.236	11.457
model_5_F3191-0224_uff_E=77.78	-4.1	7.532	7.315
model_5_F1053-0048_uff_E=126.11	-6	0	0
model_5_F1053-0048_uff_E=126.11	-5.6	3.315	1.182
model_5_F1053-0048_uff_E=126.11	-5.5	3.769	1.673
model_5_F1053-0048_uff_E=126.11	-5.1	2.009	1.647
model_5_F1053-0048_uff_E=126.11	-5	3.889	1.996
model_5_F1053-0048_uff_E=126.11	-5	3.079	2.184
model_5_F1053-0048_uff_E=126.11	-4.7	3.613	1.69
model_5_F1053-0048_uff_E=126.11	-4.5	31.448	29.702
model_5_F1053-0048_uff_E=126.11	-4.5	25.594	24.928
model_5_F5343-0014_uff_E=282.06	-6.2	0	0
model_5_F5343-0014_uff_E=282.06	-6	9.373	5.998
model_5_F5343-0014_uff_E=282.06	-5.9	6.127	2.285
model_5_F5343-0014_uff_E=282.06	-5.9	6.539	4.944
model_5_F5343-0014_uff_E=282.06	-5.5	2.132	1.289
model_5_F5343-0014_uff_E=282.06	-5.4	7.677	5.569
model_5_F5343-0014_uff_E=282.06	-5.4	25.178	23.7
model_5_F5343-0014_uff_E=282.06	-5.3	9.486	6.048
model_5_F5343-0014_uff_E=282.06	-5.3	8.357	4.894
model_5_F1967-0960_uff_E=78.22	-5	0	0
model_5_F1967-0960_uff_E=78.22	-4.5	22.81	22.184
model_5_F1967-0960_uff_E=78.22	-4.2	5.223	4.255
model_5_F1967-0960_uff_E=78.22	-4.2	1.497	1.475
model_5_F1967-0960_uff_E=78.22	-4.1	3.651	3.138
model_5_F1967-0960_uff_E=78.22	-4.1	3.323	2.409
model_5_F1967-0960_uff_E=78.22	-4	19.852	18.869
model_5_F1967-0960_uff_E=78.22	-4	11.668	10.537
model_5_F1967-0960_uff_E=78.22	-3.8	24.27	23.121
model_5_F0579-0448_uff_E=268.13	-5.2	0	0
model_5_F0579-0448_uff_E=268.13	-5.2	7.304	5.206
model_5_F0579-0448_uff_E=268.13	-5.1	4.495	1.908
model_5_F0579-0448_uff_E=268.13	-5	3.995	1.913
model_5_F0579-0448_uff_E=268.13	-5	23.246	21.447
model_5_F0579-0448_uff_E=268.13	-5	4.439	2.859
model_5_F0579-0448_uff_E=268.13	-5	22.771	21.842
model_5_F0579-0448_uff_E=268.13	-5	9.812	6.079
model_5_F0579-0448_uff_E=268.13	-4.9	28.946	27.08
model_5_F6172-0219_uff_E=136.42	-6.2	0	0
model_5_F6172-0219_uff_E=136.42	-6	8.755	2.639
model_5_F6172-0219_uff_E=136.42	-6	2.565	2.05
model_5_F6172-0219_uff_E=136.42	-5.8	9.698	6.241
model_5_F6172-0219_uff_E=136.42	-5.7	8.935	1.979
model_5_F6172-0219_uff_E=136.42	-5.7	19.204	15.587
model_5_F6172-0219_uff_E=136.42	-5.6	19.657	15.63
model_5_F6172-0219_uff_E=136.42	-5.6	31.25	30.124
model_5_F6172-0219_uff_E=136.42	-5.5	30.181	28.199
model_5_F2215-0954_uff_E=667.89	-7.2	0	0
model_5_F2215-0954_uff_E=667.89	-7	1.953	1.234
model_5_F2215-0954_uff_E=667.89	-6.9	2.697	1.852
model_5_F2215-0954_uff_E=667.89	-6.8	7.069	3.028
model_5_F2215-0954_uff_E=667.89	-6.5	4.249	3.127
model_5_F2215-0954_uff_E=667.89	-6.4	12.192	8.609
model_5_F2215-0954_uff_E=667.89	-6.3	8.911	5.696
model_5_F2215-0954_uff_E=667.89	-6.3	10.467	6.275
model_5_F2215-0954_uff_E=667.89	-6.3	8.217	3.398
model_5_F0612-0048_uff_E=305.86	-6.2	0	0
model_5_F0612-0048_uff_E=305.86	-6	9.152	2.948
model_5_F0612-0048_uff_E=305.86	-5.9	9.641	6.447
model_5_F0612-0048_uff_E=305.86	-5.8	2.016	1.807
model_5_F0612-0048_uff_E=305.86	-5.8	2.534	1.907
model_5_F0612-0048_uff_E=305.86	-5.5	4.437	2.938
model_5_F0612-0048_uff_E=305.86	-5.5	9.304	3.076
model_5_F0612-0048_uff_E=305.86	-5.5	10.642	7.264
model_5_F0612-0048_uff_E=305.86	-5.5	9.918	6.75
model_5_F2685-0081_uff_E=302.87	-6.7	0	0
model_5_F2685-0081_uff_E=302.87	-6.6	10.506	2.952
model_5_F2685-0081_uff_E=302.87	-6.4	1.833	1.483
model_5_F2685-0081_uff_E=302.87	-6.4	9.025	5.751
model_5_F2685-0081_uff_E=302.87	-6.3	12.795	4.021
model_5_F2685-0081_uff_E=302.87	-6.3	11.067	2.099
model_5_F2685-0081_uff_E=302.87	-6.2	9.881	3.382
model_5_F2685-0081_uff_E=302.87	-6.2	11.684	4.621
model_5_F2685-0081_uff_E=302.87	-6.1	8.793	5.061
model_5_F0579-0104_uff_E=319.56	-6.1	0	0
model_5_F0579-0104_uff_E=319.56	-6	9.932	6.816
model_5_F0579-0104_uff_E=319.56	-5.6	29.218	27.512
model_5_F0579-0104_uff_E=319.56	-5.5	22.831	20.992
model_5_F0579-0104_uff_E=319.56	-5.5	6.196	4.886
model_5_F0579-0104_uff_E=319.56	-5.4	24.124	22.423
model_5_F0579-0104_uff_E=319.56	-5.3	5.508	4.497
model_5_F0579-0104_uff_E=319.56	-5.3	8.922	5.887
model_5_F0579-0104_uff_E=319.56	-5.3	9.857	5.78
model_5_F2014-0664_uff_E=356.84	-5.8	0	0
model_5_F2014-0664_uff_E=356.84	-5.8	11.527	6.406
model_5_F2014-0664_uff_E=356.84	-5.8	9.014	3.58
model_5_F2014-0664_uff_E=356.84	-5.6	10.65	7.16
model_5_F2014-0664_uff_E=356.84	-5.6	17.718	14.784
model_5_F2014-0664_uff_E=356.84	-5.6	10.379	5.842
model_5_F2014-0664_uff_E=356.84	-5.6	10.082	5.618
model_5_F2014-0664_uff_E=356.84	-5.5	6.889	2.636
model_5_F2014-0664_uff_E=356.84	-5.4	2.347	1.712
model_5_F2685-0002_uff_E=290.12	-6.9	0	0
model_5_F2685-0002_uff_E=290.12	-6.7	8.466	4.194
model_5_F2685-0002_uff_E=290.12	-6.7	8.515	4.564
model_5_F2685-0002_uff_E=290.12	-6.4	16.762	10.255
model_5_F2685-0002_uff_E=290.12	-6.4	30.982	24.964
model_5_F2685-0002_uff_E=290.12	-6.3	11.657	3.537
model_5_F2685-0002_uff_E=290.12	-6.2	18.927	10.332
model_5_F2685-0002_uff_E=290.12	-6.1	12.101	3.767
model_5_F2685-0002_uff_E=290.12	-6.1	12.778	7.876
model_5_F0808-1503_uff_E=443.62	-5.3	0	0
model_5_F0808-1503_uff_E=443.62	-4.9	5.174	4.2
model_5_F0808-1503_uff_E=443.62	-4.9	5.639	4.242
model_5_F0808-1503_uff_E=443.62	-4.9	2.898	2.21
model_5_F0808-1503_uff_E=443.62	-4.8	10.197	8.901
model_5_F0808-1503_uff_E=443.62	-4.5	7.222	7.063
model_5_F0808-1503_uff_E=443.62	-4.4	27.12	26.095
model_5_F0808-1503_uff_E=443.62	-4.3	9.354	8.643
model_5_F0808-1503_uff_E=443.62	-4.2	26.274	25.409
model_5_F0612-0135_uff_E=247.95	-6.1	0	0
model_5_F0612-0135_uff_E=247.95	-5.7	2.437	1.323
model_5_F0612-0135_uff_E=247.95	-5.7	7.798	2.413
model_5_F0612-0135_uff_E=247.95	-5.7	8.243	2.2
model_5_F0612-0135_uff_E=247.95	-5.6	2.395	1.365
model_5_F0612-0135_uff_E=247.95	-5.3	8.033	2.493
model_5_F0612-0135_uff_E=247.95	-5.1	11.83	6.508
model_5_F0612-0135_uff_E=247.95	-5	30	27.178
model_5_F0612-0135_uff_E=247.95	-5	3.784	2.422
model_5_F8889-3798_uff_E=259.92	-5.2	0	0
model_5_F8889-3798_uff_E=259.92	-5.1	4.266	2.778
model_5_F8889-3798_uff_E=259.92	-4.9	2.985	1.993
model_5_F8889-3798_uff_E=259.92	-4.9	5.86	2.953
model_5_F8889-3798_uff_E=259.92	-4.9	1.233	1.121
model_5_F8889-3798_uff_E=259.92	-4.8	25.724	24.663
model_5_F8889-3798_uff_E=259.92	-4.8	25.628	24.322
model_5_F8889-3798_uff_E=259.92	-4.8	4.788	3.186
model_5_F8889-3798_uff_E=259.92	-4.8	5.844	2.776
model_5_F5305-0144_uff_E=1526.00	-6.1	0	0
model_5_F5305-0144_uff_E=1526.00	-6	1.932	1.686
model_5_F5305-0144_uff_E=1526.00	-5.9	16.93	15.137
model_5_F5305-0144_uff_E=1526.00	-5.9	6.478	2.933
model_5_F5305-0144_uff_E=1526.00	-5.7	4.415	2.449
model_5_F5305-0144_uff_E=1526.00	-5.6	17.608	14.891
model_5_F5305-0144_uff_E=1526.00	-5.6	6.554	3.628
model_5_F5305-0144_uff_E=1526.00	-5.5	9.042	4.979
model_5_F5305-0144_uff_E=1526.00	-5.5	4.772	3.375
model_5_F0612-0213_uff_E=306.58	-6.1	0	0
model_5_F0612-0213_uff_E=306.58	-5.8	8.798	2.761
model_5_F0612-0213_uff_E=306.58	-5.8	2.467	2.407
model_5_F0612-0213_uff_E=306.58	-5.7	21.478	19.175
model_5_F0612-0213_uff_E=306.58	-5.5	20.676	16.914
model_5_F0612-0213_uff_E=306.58	-5.4	16.187	12.751
model_5_F0612-0213_uff_E=306.58	-5.4	25.938	23.601
model_5_F0612-0213_uff_E=306.58	-5.4	2.714	2.213
model_5_F0612-0213_uff_E=306.58	-5.1	10.601	6.777
model_5_F2686-0057_uff_E=305.70	-6.9	0	0
model_5_F2686-0057_uff_E=305.70	-6.9	8.489	4.524
model_5_F2686-0057_uff_E=305.70	-6.8	8.869	4.853
model_5_F2686-0057_uff_E=305.70	-6.7	10.378	5.8
model_5_F2686-0057_uff_E=305.70	-6.7	12.055	3.92
model_5_F2686-0057_uff_E=305.70	-6.3	18.119	9.639
model_5_F2686-0057_uff_E=305.70	-6.1	29.166	25.177
model_5_F2686-0057_uff_E=305.70	-6.1	10.842	8.316
model_5_F2686-0057_uff_E=305.70	-6	32.931	31.379
model_5_F0513-0296_uff_E=389.71	-5.6	0	0
model_5_F0513-0296_uff_E=389.71	-5.5	23.883	22.09
model_5_F0513-0296_uff_E=389.71	-5.4	28.336	25.904
model_5_F0513-0296_uff_E=389.71	-5.4	5.099	3.045
model_5_F0513-0296_uff_E=389.71	-5.3	26.187	23.609
model_5_F0513-0296_uff_E=389.71	-5.3	23.895	22.013
model_5_F0513-0296_uff_E=389.71	-5.3	24.4	21.592
model_5_F0513-0296_uff_E=389.71	-5.2	24.43	21.735
model_5_F0513-0296_uff_E=389.71	-5.1	6.943	2.367
model_5_F0526-1272_uff_E=444.80	-6.5	0	0
model_5_F0526-1272_uff_E=444.80	-5.6	11.956	5.498
model_5_F0526-1272_uff_E=444.80	-5.6	10.204	3.88
model_5_F0526-1272_uff_E=444.80	-5.6	8.963	2.761
model_5_F0526-1272_uff_E=444.80	-5.6	11.523	5.127
model_5_F0526-1272_uff_E=444.80	-5.4	24.496	22.238
model_5_F0526-1272_uff_E=444.80	-5.4	21.468	19.121
model_5_F0526-1272_uff_E=444.80	-5.4	24.861	22.667
model_5_F0526-1272_uff_E=444.80	-5.3	18.181	14.971
model_5_F2701-0351_uff_E=450.80	-6	0	0
model_5_F2701-0351_uff_E=450.80	-5.9	31.351	29.774
model_5_F2701-0351_uff_E=450.80	-5.9	12.393	5.831
model_5_F2701-0351_uff_E=450.80	-5.8	24	21.5
model_5_F2701-0351_uff_E=450.80	-5.5	27.588	25.033
model_5_F2701-0351_uff_E=450.80	-5.5	27.791	25.423
model_5_F2701-0351_uff_E=450.80	-5.5	9.48	2.928
model_5_F2701-0351_uff_E=450.80	-5.5	24.478	21.554
model_5_F2701-0351_uff_E=450.80	-5.4	22.096	21.366
model_5_F3385-2359_uff_E=377.30	-6.3	0	0
model_5_F3385-2359_uff_E=377.30	-5.8	27.52	23.383
model_5_F3385-2359_uff_E=377.30	-5.7	8.828	5.039
model_5_F3385-2359_uff_E=377.30	-5.6	13.612	6.235
model_5_F3385-2359_uff_E=377.30	-5.5	17.881	15.759
model_5_F3385-2359_uff_E=377.30	-5.5	5.592	3.522
model_5_F3385-2359_uff_E=377.30	-5.5	6.806	3.196
model_5_F3385-2359_uff_E=377.30	-5.4	12.922	5.659
model_5_F3385-2359_uff_E=377.30	-5.3	29.714	27.351
model_5_F1298-0574_uff_E=500.17	-7.6	0	0
model_5_F1298-0574_uff_E=500.17	-7.5	3.027	2.097
model_5_F1298-0574_uff_E=500.17	-7	8.949	5.675
model_5_F1298-0574_uff_E=500.17	-6.9	9.788	3.615
model_5_F1298-0574_uff_E=500.17	-6.9	14.231	8.09
model_5_F1298-0574_uff_E=500.17	-6.8	14.424	8.099
model_5_F1298-0574_uff_E=500.17	-6.7	14.598	9.791
model_5_F1298-0574_uff_E=500.17	-6.7	13.309	8.152
model_5_F1298-0574_uff_E=500.17	-6.6	16.724	15.402
model_5_F3243-0640_uff_E=1591.40	-5.7	0	0
model_5_F3243-0640_uff_E=1591.40	-5.6	12.662	9.057
model_5_F3243-0640_uff_E=1591.40	-5.6	11.954	8.721
model_5_F3243-0640_uff_E=1591.40	-5.5	7.478	5.842
model_5_F3243-0640_uff_E=1591.40	-5.4	24.188	21.366
model_5_F3243-0640_uff_E=1591.40	-5.4	31.727	29.326
model_5_F3243-0640_uff_E=1591.40	-5.4	11.502	8.245
model_5_F3243-0640_uff_E=1591.40	-5.4	9.99	7.737
model_5_F3243-0640_uff_E=1591.40	-5.3	32.078	29.556
model_5_F1830-0133_uff_E=451.54	-6.8	0	0
model_5_F1830-0133_uff_E=451.54	-6.5	2.857	1.791
model_5_F1830-0133_uff_E=451.54	-6.2	3.74	2.561
model_5_F1830-0133_uff_E=451.54	-6	7.539	2.118
model_5_F1830-0133_uff_E=451.54	-6	4.745	3.502
model_5_F1830-0133_uff_E=451.54	-5.7	4.607	2.864
model_5_F1830-0133_uff_E=451.54	-5.7	5.754	3.901
model_5_F1830-0133_uff_E=451.54	-5.7	16.616	14.397
model_5_F1830-0133_uff_E=451.54	-5.7	16.497	15.05
model_5_F1830-0122_uff_E=464.10	-6.3	0	0
model_5_F1830-0122_uff_E=464.10	-6.2	31.429	29.439
model_5_F1830-0122_uff_E=464.10	-6.2	22.045	18.083
model_5_F1830-0122_uff_E=464.10	-6.1	8.053	3.062
model_5_F1830-0122_uff_E=464.10	-6.1	15.902	11.618
model_5_F1830-0122_uff_E=464.10	-6	10.926	7.266
model_5_F1830-0122_uff_E=464.10	-5.9	9.489	6.707
model_5_F1830-0122_uff_E=464.10	-5.9	25.915	24.002
model_5_F1830-0122_uff_E=464.10	-5.8	13.633	10.67
model_5_F2014-0254_uff_E=327.72	-6.5	0	0
model_5_F2014-0254_uff_E=327.72	-6.4	29.711	27.625
model_5_F2014-0254_uff_E=327.72	-6.3	30.016	27.756
model_5_F2014-0254_uff_E=327.72	-6.3	30.117	27.866
model_5_F2014-0254_uff_E=327.72	-6.3	23.133	20.846
model_5_F2014-0254_uff_E=327.72	-6.2	21.822	19.374
model_5_F2014-0254_uff_E=327.72	-6.2	2.047	0.921
model_5_F2014-0254_uff_E=327.72	-6.2	22.261	19.317
model_5_F2014-0254_uff_E=327.72	-6.1	24.54	21.539
model_5_F0452-4293_uff_E=284.02	-6.3	0	0
model_5_F0452-4293_uff_E=284.02	-6.3	3.29	2.265
model_5_F0452-4293_uff_E=284.02	-6.3	2.076	1.493
model_5_F0452-4293_uff_E=284.02	-6.2	5.972	1.697
model_5_F0452-4293_uff_E=284.02	-6	26.605	24.269
model_5_F0452-4293_uff_E=284.02	-5.8	23.7	21.973
model_5_F0452-4293_uff_E=284.02	-5.8	26.595	24.546
model_5_F0452-4293_uff_E=284.02	-5.8	10.02	7.07
model_5_F0452-4293_uff_E=284.02	-5.8	8.014	7.205
model_5_F0579-0216_uff_E=475.51	-6.4	0	0
model_5_F0579-0216_uff_E=475.51	-6.3	5.028	2.943
model_5_F0579-0216_uff_E=475.51	-6	2.036	1.79
model_5_F0579-0216_uff_E=475.51	-6	6.38	3.807
model_5_F0579-0216_uff_E=475.51	-5.9	5.284	3.335
model_5_F0579-0216_uff_E=475.51	-5.8	25.949	25.088
model_5_F0579-0216_uff_E=475.51	-5.8	2.756	2.043
model_5_F0579-0216_uff_E=475.51	-5.8	8.031	4.644
model_5_F0579-0216_uff_E=475.51	-5.7	25.307	23.573
model_5_F1830-0004_uff_E=435.02	-6.4	0	0
model_5_F1830-0004_uff_E=435.02	-6	3.544	2.165
model_5_F1830-0004_uff_E=435.02	-5.8	24.377	23.02
model_5_F1830-0004_uff_E=435.02	-5.7	9.604	5.961
model_5_F1830-0004_uff_E=435.02	-5.7	11.286	8.945
model_5_F1830-0004_uff_E=435.02	-5.7	24.855	23.236
model_5_F1830-0004_uff_E=435.02	-5.5	20.874	20.008
model_5_F1830-0004_uff_E=435.02	-5.5	16.755	15.236
model_5_F1830-0004_uff_E=435.02	-5.5	14.339	13.852
model_5_F3385-1903_uff_E=203.12	-6.4	0	0
model_5_F3385-1903_uff_E=203.12	-6.3	8.472	3.851
model_5_F3385-1903_uff_E=203.12	-6.1	7.329	3.833
model_5_F3385-1903_uff_E=203.12	-5.8	9.058	4.076
model_5_F3385-1903_uff_E=203.12	-5.7	7.839	2.607
model_5_F3385-1903_uff_E=203.12	-5.6	6.82	1.878
model_5_F3385-1903_uff_E=203.12	-5.3	23.783	21.912
model_5_F3385-1903_uff_E=203.12	-5.3	8.9	7.917
model_5_F3385-1903_uff_E=203.12	-5.3	21.882	20.242
model_5_F3385-2030_uff_E=185.61	-6.6	0	0
model_5_F3385-2030_uff_E=185.61	-5.9	5.392	3.372
model_5_F3385-2030_uff_E=185.61	-5.8	9.425	4.985
model_5_F3385-2030_uff_E=185.61	-5.7	2.882	2.212
model_5_F3385-2030_uff_E=185.61	-5.6	14.501	9.969
model_5_F3385-2030_uff_E=185.61	-5.6	4.497	3.481
model_5_F3385-2030_uff_E=185.61	-5.4	17.122	13.91
model_5_F3385-2030_uff_E=185.61	-5.4	5.346	3.598
model_5_F3385-2030_uff_E=185.61	-5.3	3.82	2.629
model_5_F1425-0336_uff_E=259.18	-6.3	0	0
model_5_F1425-0336_uff_E=259.18	-5.9	8.677	4.466
model_5_F1425-0336_uff_E=259.18	-5.7	4.388	1.795
model_5_F1425-0336_uff_E=259.18	-5.5	24.438	22.902
model_5_F1425-0336_uff_E=259.18	-5.4	23.689	21.43
model_5_F1425-0336_uff_E=259.18	-5.3	22.748	21.083
model_5_F1425-0336_uff_E=259.18	-5.3	24.639	23.124
model_5_F1425-0336_uff_E=259.18	-5.2	16.31	12.987
model_5_F1425-0336_uff_E=259.18	-5.2	23.43	20.674
model_5_F0012-0474_uff_E=582.13	-6.3	0	0
model_5_F0012-0474_uff_E=582.13	-5.7	2.393	1.664
model_5_F0012-0474_uff_E=582.13	-5.6	2.459	1.944
model_5_F0012-0474_uff_E=582.13	-5.6	3.411	2.25
model_5_F0012-0474_uff_E=582.13	-5.5	7.095	4.368
model_5_F0012-0474_uff_E=582.13	-5.4	17.708	14.131
model_5_F0012-0474_uff_E=582.13	-5.4	11.605	4.671
model_5_F0012-0474_uff_E=582.13	-5.3	2.893	2.275
model_5_F0012-0474_uff_E=582.13	-5.2	31.962	29.317
model_5_F3385-0139_uff_E=193.83	-6.4	0	0
model_5_F3385-0139_uff_E=193.83	-6.2	8.184	4.32
model_5_F3385-0139_uff_E=193.83	-5.9	18.031	14.253
model_5_F3385-0139_uff_E=193.83	-5.8	8.356	7.384
model_5_F3385-0139_uff_E=193.83	-5.7	26.537	25.252
model_5_F3385-0139_uff_E=193.83	-5.5	7.476	3.775
model_5_F3385-0139_uff_E=193.83	-5.5	24.391	23.685
model_5_F3385-0139_uff_E=193.83	-5.3	24.94	22.525
model_5_F3385-0139_uff_E=193.83	-5.1	22.776	21.84
model_5_F3369-0639_uff_E=323.51	-5.5	0	0
model_5_F3369-0639_uff_E=323.51	-5.4	3.602	2.24
model_5_F3369-0639_uff_E=323.51	-5	1.74	1.387
model_5_F3369-0639_uff_E=323.51	-5	3.998	1.247
model_5_F3369-0639_uff_E=323.51	-4.8	3.752	2.074
model_5_F3369-0639_uff_E=323.51	-4.7	13.72	11.268
model_5_F3369-0639_uff_E=323.51	-4.6	19.473	16.636
model_5_F3369-0639_uff_E=323.51	-4.6	26.816	25.48
model_5_F3369-0639_uff_E=323.51	-4.5	19.241	16.861
model_5_F3385-1079_uff_E=412.64	-6.5	0	0
model_5_F3385-1079_uff_E=412.64	-6.1	2.186	1.531
model_5_F3385-1079_uff_E=412.64	-5.5	6.379	2.539
model_5_F3385-1079_uff_E=412.64	-5.5	5.977	3.908
model_5_F3385-1079_uff_E=412.64	-5.4	22.383	19.922
model_5_F3385-1079_uff_E=412.64	-5.4	22.708	21.82
model_5_F3385-1079_uff_E=412.64	-5.4	25.753	22.951
model_5_F3385-1079_uff_E=412.64	-5.4	21.999	19.992
model_5_F3385-1079_uff_E=412.64	-5.3	25.767	23.361
model_5_F6118-0292_uff_E=605.42	-6.9	0	0
model_5_F6118-0292_uff_E=605.42	-6.8	8.019	5.458
model_5_F6118-0292_uff_E=605.42	-6.8	9.162	5.629
model_5_F6118-0292_uff_E=605.42	-6.8	9.26	6.412
model_5_F6118-0292_uff_E=605.42	-6.6	9.898	5.624
model_5_F6118-0292_uff_E=605.42	-6.6	2.117	1.543
model_5_F6118-0292_uff_E=605.42	-6.5	9.988	6.851
model_5_F6118-0292_uff_E=605.42	-6.4	9.171	5.967
model_5_F6118-0292_uff_E=605.42	-6.3	8.921	4.487
model_5_F2771-0057_uff_E=404.74	-6.5	0	0
model_5_F2771-0057_uff_E=404.74	-6.4	18.807	15.507
model_5_F2771-0057_uff_E=404.74	-6.3	8.68	2.4
model_5_F2771-0057_uff_E=404.74	-6.3	29.678	28.132
model_5_F2771-0057_uff_E=404.74	-6.3	7.879	6.276
model_5_F2771-0057_uff_E=404.74	-6.2	20.765	16.274
model_5_F2771-0057_uff_E=404.74	-6	9.674	6.606
model_5_F2771-0057_uff_E=404.74	-6	2.139	1.798
model_5_F2771-0057_uff_E=404.74	-6	2.715	2.476
model_5_F1845-0223_uff_E=376.99	-5.7	0	0
model_5_F1845-0223_uff_E=376.99	-5.7	25.66	24.12
model_5_F1845-0223_uff_E=376.99	-5.7	31.414	28.937
model_5_F1845-0223_uff_E=376.99	-5.6	36.834	32.616
model_5_F1845-0223_uff_E=376.99	-5.6	34.016	30.154
model_5_F1845-0223_uff_E=376.99	-5.5	25.951	23.562
model_5_F1845-0223_uff_E=376.99	-5.4	23.841	22.244
model_5_F1845-0223_uff_E=376.99	-5.4	25.645	23.411
model_5_F1845-0223_uff_E=376.99	-5.4	25.902	23.746
model_5_F9995-0458_uff_E=509.81	-6.9	0	0
model_5_F9995-0458_uff_E=509.81	-6.6	12.597	8.647
model_5_F9995-0458_uff_E=509.81	-6.6	4.56	3.349
model_5_F9995-0458_uff_E=509.81	-6.5	7.646	2.352
model_5_F9995-0458_uff_E=509.81	-6.3	3.527	2.406
model_5_F9995-0458_uff_E=509.81	-6.3	6.928	3.294
model_5_F9995-0458_uff_E=509.81	-6.2	6.222	2.946
model_5_F9995-0458_uff_E=509.81	-6.2	6.249	3.833
model_5_F9995-0458_uff_E=509.81	-6.1	6.165	3.682
model_5_F3139-1897_uff_E=358.88	-6.5	0	0
model_5_F3139-1897_uff_E=358.88	-6.4	2.077	1.249
model_5_F3139-1897_uff_E=358.88	-6.2	2.037	1.453
model_5_F3139-1897_uff_E=358.88	-6.1	9.021	3.619
model_5_F3139-1897_uff_E=358.88	-5.9	18.757	13.913
model_5_F3139-1897_uff_E=358.88	-5.9	10.428	5.049
model_5_F3139-1897_uff_E=358.88	-5.7	10.963	5.454
model_5_F3139-1897_uff_E=358.88	-5.6	21.174	20.373
model_5_F3139-1897_uff_E=358.88	-5.5	27.068	21.915
model_5_F1011-1367_uff_E=337.14	-7.2	0	0
model_5_F1011-1367_uff_E=337.14	-7	2.045	1.759
model_5_F1011-1367_uff_E=337.14	-6.8	8.655	4.161
model_5_F1011-1367_uff_E=337.14	-6.8	5.431	2.404
model_5_F1011-1367_uff_E=337.14	-6.5	14.621	13.121
model_5_F1011-1367_uff_E=337.14	-6.5	14.561	9.817
model_5_F1011-1367_uff_E=337.14	-6.5	16.639	15.094
model_5_F1011-1367_uff_E=337.14	-6.4	6.405	3.258
model_5_F1011-1367_uff_E=337.14	-6.3	15.907	12.011
model_5_F0579-0679_uff_E=386.02	-5.1	0	0
model_5_F0579-0679_uff_E=386.02	-5	7.974	5.143
model_5_F0579-0679_uff_E=386.02	-5	8.04	5.312
model_5_F0579-0679_uff_E=386.02	-5	6.974	3.19
model_5_F0579-0679_uff_E=386.02	-4.8	25.282	24.104
model_5_F0579-0679_uff_E=386.02	-4.8	16.161	14.484
model_5_F0579-0679_uff_E=386.02	-4.6	24.803	23.001
model_5_F0579-0679_uff_E=386.02	-4.6	24.751	22.906
model_5_F0579-0679_uff_E=386.02	-4.5	12.319	8.378
model_5_F3348-0186_uff_E=431.18	-7.4	0	0
model_5_F3348-0186_uff_E=431.18	-7	1.191	0.679
model_5_F3348-0186_uff_E=431.18	-6.4	2.194	1.258
model_5_F3348-0186_uff_E=431.18	-6.2	4.495	2.846
model_5_F3348-0186_uff_E=431.18	-6.2	14.372	7.732
model_5_F3348-0186_uff_E=431.18	-6.1	18.107	14.359
model_5_F3348-0186_uff_E=431.18	-6.1	7.014	2.418
model_5_F3348-0186_uff_E=431.18	-6.1	14.209	7.492
model_5_F3348-0186_uff_E=431.18	-6	18.959	16.596
model_5_F1201-0044_uff_E=197.20	-7.1	0	0
model_5_F1201-0044_uff_E=197.20	-7	8.127	3.058
model_5_F1201-0044_uff_E=197.20	-7	12.69	7.922
model_5_F1201-0044_uff_E=197.20	-7	13.144	8.366
model_5_F1201-0044_uff_E=197.20	-6.7	19.648	15.709
model_5_F1201-0044_uff_E=197.20	-6.7	2.5	1.852
model_5_F1201-0044_uff_E=197.20	-6.7	10.276	7.246
model_5_F1201-0044_uff_E=197.20	-6.7	10.848	6.991
model_5_F1201-0044_uff_E=197.20	-6.6	10.768	7.703
model_5_F0624-0053_uff_E=184.33	-7.2	0	0
model_5_F0624-0053_uff_E=184.33	-7.1	2.927	2.426
model_5_F0624-0053_uff_E=184.33	-7.1	4.264	3.484
model_5_F0624-0053_uff_E=184.33	-6.8	1.8	1.598
model_5_F0624-0053_uff_E=184.33	-6.8	8.535	3.808
model_5_F0624-0053_uff_E=184.33	-6.7	12.172	8.22
model_5_F0624-0053_uff_E=184.33	-6.7	10.636	8.094
model_5_F0624-0053_uff_E=184.33	-6.6	20.342	19.085
model_5_F0624-0053_uff_E=184.33	-6.4	10.211	7.439
model_5_F3385-2378_uff_E=404.48	-6.3	0	0
model_5_F3385-2378_uff_E=404.48	-6.3	9.469	3.106
model_5_F3385-2378_uff_E=404.48	-5.9	4.921	3.074
model_5_F3385-2378_uff_E=404.48	-5.8	11.474	4.943
model_5_F3385-2378_uff_E=404.48	-5.7	18.575	13.154
model_5_F3385-2378_uff_E=404.48	-5.6	9.716	7.254
model_5_F3385-2378_uff_E=404.48	-5.5	11.833	9.028
model_5_F3385-2378_uff_E=404.48	-5.4	9.088	6.703
model_5_F3385-2378_uff_E=404.48	-5.4	16.132	14.807
model_5_F3096-0391_uff_E=152.69	-6.6	0	0
model_5_F3096-0391_uff_E=152.69	-6.3	13.732	6.556
model_5_F3096-0391_uff_E=152.69	-6.3	13.874	6.752
model_5_F3096-0391_uff_E=152.69	-6.2	2.157	1.601
model_5_F3096-0391_uff_E=152.69	-5.9	2.315	1.806
model_5_F3096-0391_uff_E=152.69	-5.9	8.676	1.635
model_5_F3096-0391_uff_E=152.69	-5.8	8.684	1.368
model_5_F3096-0391_uff_E=152.69	-5.7	8.79	1.765
model_5_F3096-0391_uff_E=152.69	-5.7	8.767	5.47
model_5_F3348-0289_uff_E=430.71	-7.1	0	0
model_5_F3348-0289_uff_E=430.71	-6.5	12.992	7.484
model_5_F3348-0289_uff_E=430.71	-6.3	8.143	5.23
model_5_F3348-0289_uff_E=430.71	-6.1	10.896	5.149
model_5_F3348-0289_uff_E=430.71	-6	7.02	1.491
model_5_F3348-0289_uff_E=430.71	-6	10.66	5.169
model_5_F3348-0289_uff_E=430.71	-6	8.11	2.265
model_5_F3348-0289_uff_E=430.71	-6	19.653	16.742
model_5_F3348-0289_uff_E=430.71	-5.8	8.341	5.357
model_5_F1845-0460_uff_E=522.25	-6.4	0	0
model_5_F1845-0460_uff_E=522.25	-6.2	24.075	21.514
model_5_F1845-0460_uff_E=522.25	-6.1	10.642	5.141
model_5_F1845-0460_uff_E=522.25	-6.1	11.134	6.123
model_5_F1845-0460_uff_E=522.25	-6.1	25.856	23.478
model_5_F1845-0460_uff_E=522.25	-6.1	8.562	3.078
model_5_F1845-0460_uff_E=522.25	-5.9	5.648	2.659
model_5_F1845-0460_uff_E=522.25	-5.8	24.461	21.361
model_5_F1845-0460_uff_E=522.25	-5.8	5.134	2.198
model_5_F0579-0625_uff_E=568.13	-7.3	0	0
model_5_F0579-0625_uff_E=568.13	-6.8	8.628	3.431
model_5_F0579-0625_uff_E=568.13	-6.6	18.057	14.795
model_5_F0579-0625_uff_E=568.13	-6.6	4.917	2.889
model_5_F0579-0625_uff_E=568.13	-6.4	4.631	3.296
model_5_F0579-0625_uff_E=568.13	-6.4	9.043	4.023
model_5_F0579-0625_uff_E=568.13	-6.2	10.558	5.063
model_5_F0579-0625_uff_E=568.13	-6.2	2.16	1.758
model_5_F0579-0625_uff_E=568.13	-6.2	12.209	7.814
model_5_F1011-1233_uff_E=369.18	-7	0	0
model_5_F1011-1233_uff_E=369.18	-6.7	9.381	5.198
model_5_F1011-1233_uff_E=369.18	-6.5	6.196	2.536
model_5_F1011-1233_uff_E=369.18	-6.3	2.317	1.539
model_5_F1011-1233_uff_E=369.18	-6.2	24.824	21.383
model_5_F1011-1233_uff_E=369.18	-6.1	15.481	14.3
model_5_F1011-1233_uff_E=369.18	-6.1	14.321	13.079
model_5_F1011-1233_uff_E=369.18	-6	21.858	17.082
model_5_F1011-1233_uff_E=369.18	-6	23.141	18.755
model_5_F1829-0067_uff_E=387.44	-6.2	0	0
model_5_F1829-0067_uff_E=387.44	-6.1	11.499	4.637
model_5_F1829-0067_uff_E=387.44	-5.9	9.209	3.055
model_5_F1829-0067_uff_E=387.44	-5.9	7.443	4.476
model_5_F1829-0067_uff_E=387.44	-5.9	25.213	22.245
model_5_F1829-0067_uff_E=387.44	-5.8	12.048	5.087
model_5_F1829-0067_uff_E=387.44	-5.8	9.378	2.854
model_5_F1829-0067_uff_E=387.44	-5.8	4.824	3.48
model_5_F1829-0067_uff_E=387.44	-5.7	11.121	4.34
model_5_F0579-0622_uff_E=565.05	-7.4	0	0
model_5_F0579-0622_uff_E=565.05	-7.3	6.387	4.531
model_5_F0579-0622_uff_E=565.05	-6.7	8.505	3.413
model_5_F0579-0622_uff_E=565.05	-6.6	18.193	14.749
model_5_F0579-0622_uff_E=565.05	-6.5	10.602	6.325
model_5_F0579-0622_uff_E=565.05	-6.5	12.582	8.23
model_5_F0579-0622_uff_E=565.05	-6.4	4.762	3.649
model_5_F0579-0622_uff_E=565.05	-6.4	5.008	2.747
model_5_F0579-0622_uff_E=565.05	-6.3	19.949	16.056
model_5_F0579-0692_uff_E=329.85	-6.3	0	0
model_5_F0579-0692_uff_E=329.85	-6.2	7.252	3.169
model_5_F0579-0692_uff_E=329.85	-6.2	4.066	2.914
model_5_F0579-0692_uff_E=329.85	-6.1	10.717	7.06
model_5_F0579-0692_uff_E=329.85	-6.1	18.006	15.339
model_5_F0579-0692_uff_E=329.85	-6.1	21.648	20.244
model_5_F0579-0692_uff_E=329.85	-6	14.593	9.327
model_5_F0579-0692_uff_E=329.85	-5.9	5.027	2.979
model_5_F0579-0692_uff_E=329.85	-5.9	12.754	7.824
model_5_F2686-0257_uff_E=318.50	-7.6	0	0
model_5_F2686-0257_uff_E=318.50	-7.5	2.256	1.123
model_5_F2686-0257_uff_E=318.50	-7.4	8.336	4.723
model_5_F2686-0257_uff_E=318.50	-7.3	7.078	4.206
model_5_F2686-0257_uff_E=318.50	-7.2	12.138	2.523
model_5_F2686-0257_uff_E=318.50	-7	8.057	4.461
model_5_F2686-0257_uff_E=318.50	-7	11.985	1.979
model_5_F2686-0257_uff_E=318.50	-7	10.264	3.365
model_5_F2686-0257_uff_E=318.50	-6.9	9.095	5.538
model_5_F0579-0691_uff_E=564.83	-6.6	0	0
model_5_F0579-0691_uff_E=564.83	-6.4	8.022	3.765
model_5_F0579-0691_uff_E=564.83	-6.4	13.051	9.708
model_5_F0579-0691_uff_E=564.83	-6.3	6.89	4.392
model_5_F0579-0691_uff_E=564.83	-6.3	24.741	22.059
model_5_F0579-0691_uff_E=564.83	-6.3	21.001	17.185
model_5_F0579-0691_uff_E=564.83	-6.1	9.691	5.916
model_5_F0579-0691_uff_E=564.83	-6.1	20.098	17.67
model_5_F0579-0691_uff_E=564.83	-6	23.689	22.351
model_5_F0176-0014_uff_E=611.10	-6.4	0	0
model_5_F0176-0014_uff_E=611.10	-6.3	1.543	0.449
model_5_F0176-0014_uff_E=611.10	-6.1	6.75	1.592
model_5_F0176-0014_uff_E=611.10	-6	8.526	5.127
model_5_F0176-0014_uff_E=611.10	-5.6	8.212	5.536
model_5_F0176-0014_uff_E=611.10	-5.4	29.919	27.82
model_5_F0176-0014_uff_E=611.10	-5.4	24.796	22.423
model_5_F0176-0014_uff_E=611.10	-5.3	24.595	23.001
model_5_F0176-0014_uff_E=611.10	-5.3	25.556	22.781
model_5_F0579-0091_uff_E=328.01	-6.6	0	0
model_5_F0579-0091_uff_E=328.01	-6.6	9.432	4.433
model_5_F0579-0091_uff_E=328.01	-6.5	10.613	4.78
model_5_F0579-0091_uff_E=328.01	-6.5	7.811	5.874
model_5_F0579-0091_uff_E=328.01	-6.4	9.004	5.387
model_5_F0579-0091_uff_E=328.01	-6.4	8.067	5.247
model_5_F0579-0091_uff_E=328.01	-6.4	15.168	10.765
model_5_F0579-0091_uff_E=328.01	-6.3	23.927	20.228
model_5_F0579-0091_uff_E=328.01	-6.2	5.265	2.725
model_5_F0579-0092_uff_E=331.05	-6.8	0	0
model_5_F0579-0092_uff_E=331.05	-6.6	4.609	2.191
model_5_F0579-0092_uff_E=331.05	-6.5	7.279	5.357
model_5_F0579-0092_uff_E=331.05	-6.4	8.843	4.06
model_5_F0579-0092_uff_E=331.05	-6.4	4.915	3.25
model_5_F0579-0092_uff_E=331.05	-6.3	13.774	7.837
model_5_F0579-0092_uff_E=331.05	-6.2	2.794	2.122
model_5_F0579-0092_uff_E=331.05	-6.2	9.849	5.775
model_5_F0579-0092_uff_E=331.05	-6.2	10.372	6.987
model_5_F3366-5647_uff_E=440.83	-6.4	0	0
model_5_F3366-5647_uff_E=440.83	-6.1	7.757	3.023
model_5_F3366-5647_uff_E=440.83	-6	12.773	7.116
model_5_F3366-5647_uff_E=440.83	-6	3.168	0.915
model_5_F3366-5647_uff_E=440.83	-6	9.645	6.408
model_5_F3366-5647_uff_E=440.83	-6	9.331	6.859
model_5_F3366-5647_uff_E=440.83	-6	7.767	2.51
model_5_F3366-5647_uff_E=440.83	-5.9	8.039	2.56
model_5_F3366-5647_uff_E=440.83	-5.9	22.291	20.449
model_5_F3385-1837_uff_E=424.71	-6.2	0	0
model_5_F3385-1837_uff_E=424.71	-5.9	15.671	11.512
model_5_F3385-1837_uff_E=424.71	-5.9	9.194	4.663
model_5_F3385-1837_uff_E=424.71	-5.8	4.441	2.834
model_5_F3385-1837_uff_E=424.71	-5.7	18.311	15.223
model_5_F3385-1837_uff_E=424.71	-5.7	7.502	3.39
model_5_F3385-1837_uff_E=424.71	-5.6	3.556	2.624
model_5_F3385-1837_uff_E=424.71	-5.5	24.656	22.079
model_5_F3385-1837_uff_E=424.71	-5.5	3.327	2.723
model_5_F0579-0123_uff_E=343.69	-5.8	0	0
model_5_F0579-0123_uff_E=343.69	-5.7	6.789	4.102
model_5_F0579-0123_uff_E=343.69	-5.6	2.159	1.623
model_5_F0579-0123_uff_E=343.69	-5.4	24.865	23.082
model_5_F0579-0123_uff_E=343.69	-5.4	8.141	5.282
model_5_F0579-0123_uff_E=343.69	-5.3	8.565	3.636
model_5_F0579-0123_uff_E=343.69	-5.2	11.128	7.281
model_5_F0579-0123_uff_E=343.69	-5.2	5.453	4.192
model_5_F0579-0123_uff_E=343.69	-5.1	9.133	3.683
model_5_F0579-0693_uff_E=344.63	-6.2	0	0
model_5_F0579-0693_uff_E=344.63	-6.1	9.045	6.152
model_5_F0579-0693_uff_E=344.63	-6.1	9.554	6.236
model_5_F0579-0693_uff_E=344.63	-6.1	8.946	5.875
model_5_F0579-0693_uff_E=344.63	-5.9	8.179	3.714
model_5_F0579-0693_uff_E=344.63	-5.9	8.96	4.019
model_5_F0579-0693_uff_E=344.63	-5.8	9.442	4.751
model_5_F0579-0693_uff_E=344.63	-5.8	8.093	3.556
model_5_F0579-0693_uff_E=344.63	-5.8	8.822	3.877
model_5_F0660-1891_uff_E=679.93	-8	0	0
model_5_F0660-1891_uff_E=679.93	-7.6	7.884	5.282
model_5_F0660-1891_uff_E=679.93	-7.6	8.834	6.063
model_5_F0660-1891_uff_E=679.93	-7.2	10.95	7.178
model_5_F0660-1891_uff_E=679.93	-7.2	7.865	4.599
model_5_F0660-1891_uff_E=679.93	-7.1	9.667	6.552
model_5_F0660-1891_uff_E=679.93	-7.1	7.588	4.743
model_5_F0660-1891_uff_E=679.93	-7.1	8.754	4.979
model_5_F0660-1891_uff_E=679.93	-7	25.092	22.493
model_5_F0817-0337_uff_E=609.23	-6.4	0	0
model_5_F0817-0337_uff_E=609.23	-6.3	9.351	6.104
model_5_F0817-0337_uff_E=609.23	-6	25.14	23.244
model_5_F0817-0337_uff_E=609.23	-6	11.555	6.248
model_5_F0817-0337_uff_E=609.23	-5.9	2.677	2.221
model_5_F0817-0337_uff_E=609.23	-5.8	3.964	2.6
model_5_F0817-0337_uff_E=609.23	-5.8	9.638	3.675
model_5_F0817-0337_uff_E=609.23	-5.8	14.751	13.2
model_5_F0817-0337_uff_E=609.23	-5.7	4.282	2.902
model_5_F0612-0170_uff_E=311.59	-6.1	0	0
model_5_F0612-0170_uff_E=311.59	-5.6	1.596	1.349
model_5_F0612-0170_uff_E=311.59	-5.6	14.093	5.94
model_5_F0612-0170_uff_E=311.59	-5.5	12.437	7.962
model_5_F0612-0170_uff_E=311.59	-5.4	11.015	3.411
model_5_F0612-0170_uff_E=311.59	-5.4	4.235	1.85
model_5_F0612-0170_uff_E=311.59	-5.4	16.292	14.167
model_5_F0612-0170_uff_E=311.59	-5.4	5.005	3.472
model_5_F0612-0170_uff_E=311.59	-5.3	31.028	27.969
model_5_F0783-0066_uff_E=342.21	-6.3	0	0
model_5_F0783-0066_uff_E=342.21	-6	11.052	8.105
model_5_F0783-0066_uff_E=342.21	-5.9	7.261	4.67
model_5_F0783-0066_uff_E=342.21	-5.7	11.113	8.672
model_5_F0783-0066_uff_E=342.21	-5.6	11.902	8.9
model_5_F0783-0066_uff_E=342.21	-5.6	23.154	20.904
model_5_F0783-0066_uff_E=342.21	-5.5	23.568	20.77
model_5_F0783-0066_uff_E=342.21	-5.4	24.9	23.66
model_5_F0783-0066_uff_E=342.21	-5.3	7.366	1.717
model_5_F0808-1415_uff_E=459.11	-5.4	0	0
model_5_F0808-1415_uff_E=459.11	-5.4	10.842	7.036
model_5_F0808-1415_uff_E=459.11	-5.2	7.706	5.127
model_5_F0808-1415_uff_E=459.11	-5.1	5.443	4.077
model_5_F0808-1415_uff_E=459.11	-5	12.027	5.849
model_5_F0808-1415_uff_E=459.11	-5	2.257	1.477
model_5_F0808-1415_uff_E=459.11	-5	6.49	4.526
model_5_F0808-1415_uff_E=459.11	-4.8	7.906	5.026
model_5_F0808-1415_uff_E=459.11	-4.8	8.156	4.559
model_5_F3111-2897_uff_E=398.15	-6.4	0	0
model_5_F3111-2897_uff_E=398.15	-6.1	9.05	5.792
model_5_F3111-2897_uff_E=398.15	-6	2.187	1.533
model_5_F3111-2897_uff_E=398.15	-5.8	8.768	5.473
model_5_F3111-2897_uff_E=398.15	-5.7	25.533	23.66
model_5_F3111-2897_uff_E=398.15	-5.6	6.293	3.569
model_5_F3111-2897_uff_E=398.15	-5.5	22.089	20.272
model_5_F3111-2897_uff_E=398.15	-5.4	23.866	21.598
model_5_F3111-2897_uff_E=398.15	-5.4	8.094	4.936
model_5_F0579-0611_uff_E=438.31	-7.4	0	0
model_5_F0579-0611_uff_E=438.31	-7.2	2.242	1.509
model_5_F0579-0611_uff_E=438.31	-7.1	5.744	4.136
model_5_F0579-0611_uff_E=438.31	-6.9	4.799	2.752
model_5_F0579-0611_uff_E=438.31	-6.7	8.134	5.642
model_5_F0579-0611_uff_E=438.31	-6.6	5.676	3.64
model_5_F0579-0611_uff_E=438.31	-6.5	2.286	2.101
model_5_F0579-0611_uff_E=438.31	-6.5	9.801	6.703
model_5_F0579-0611_uff_E=438.31	-6.5	4.437	3.405
model_5_F2014-0635_uff_E=336.33	-6.4	0	0
model_5_F2014-0635_uff_E=336.33	-6.3	5.155	1.957
model_5_F2014-0635_uff_E=336.33	-6.2	27.255	26.167
model_5_F2014-0635_uff_E=336.33	-6.2	14.719	10.646
model_5_F2014-0635_uff_E=336.33	-6.2	19.282	14.939
model_5_F2014-0635_uff_E=336.33	-6.2	5.271	2.356
model_5_F2014-0635_uff_E=336.33	-6.1	9.011	4.478
model_5_F2014-0635_uff_E=336.33	-6.1	9.149	4.477
model_5_F2014-0635_uff_E=336.33	-6	13.11	8.439
model_5_F2686-0259_uff_E=339.01	-7.1	0	0
model_5_F2686-0259_uff_E=339.01	-6.8	2.365	1.868
model_5_F2686-0259_uff_E=339.01	-6.8	4.047	3.208
model_5_F2686-0259_uff_E=339.01	-6.4	24.735	21.44
model_5_F2686-0259_uff_E=339.01	-6.3	13.569	3.058
model_5_F2686-0259_uff_E=339.01	-6.3	5.6	4.17
model_5_F2686-0259_uff_E=339.01	-6.1	27.318	23.121
model_5_F2686-0259_uff_E=339.01	-6.1	11.75	4.042
model_5_F2686-0259_uff_E=339.01	-6.1	23.127	17.006
model_5_F3188-0107_uff_E=485.85	-7.2	0	0
model_5_F3188-0107_uff_E=485.85	-6.6	3.708	2.134
model_5_F3188-0107_uff_E=485.85	-6.5	24.549	22.595
model_5_F3188-0107_uff_E=485.85	-6.4	16.039	14.754
model_5_F3188-0107_uff_E=485.85	-6.1	6.984	5.882
model_5_F3188-0107_uff_E=485.85	-6	24.618	22.701
model_5_F3188-0107_uff_E=485.85	-6	15.341	14.19
model_5_F3188-0107_uff_E=485.85	-6	19.057	17.091
model_5_F3188-0107_uff_E=485.85	-5.9	24.73	22.518
model_5_F0526-1324_uff_E=590.72	-7.3	0	0
model_5_F0526-1324_uff_E=590.72	-7.2	14.769	8.256
model_5_F0526-1324_uff_E=590.72	-7.2	3.031	2.124
model_5_F0526-1324_uff_E=590.72	-7.2	13.959	8.145
model_5_F0526-1324_uff_E=590.72	-7.1	3.037	2.227
model_5_F0526-1324_uff_E=590.72	-7	3.058	2.268
model_5_F0526-1324_uff_E=590.72	-6.9	9.569	6.01
model_5_F0526-1324_uff_E=590.72	-6.8	14.713	8.282
model_5_F0526-1324_uff_E=590.72	-6.4	13.828	7.276
model_5_F0817-0403_uff_E=610.66	-6.2	0	0
model_5_F0817-0403_uff_E=610.66	-6.1	3.037	2.231
model_5_F0817-0403_uff_E=610.66	-6	8.95	5.507
model_5_F0817-0403_uff_E=610.66	-6	3.204	1.733
model_5_F0817-0403_uff_E=610.66	-5.7	10.974	3.9
model_5_F0817-0403_uff_E=610.66	-5.6	8.731	2.773
model_5_F0817-0403_uff_E=610.66	-5.5	22.158	21.211
model_5_F0817-0403_uff_E=610.66	-5.5	9.73	5.81
model_5_F0817-0403_uff_E=610.66	-5.5	3.173	2.53
model_5_F5032-0061_uff_E=599.54	-7.3	0	0
model_5_F5032-0061_uff_E=599.54	-6.9	3.674	1.667
model_5_F5032-0061_uff_E=599.54	-6.5	3.132	1.801
model_5_F5032-0061_uff_E=599.54	-6.3	4.024	1.883
model_5_F5032-0061_uff_E=599.54	-6.3	4.669	2.048
model_5_F5032-0061_uff_E=599.54	-6.2	25.728	24.145
model_5_F5032-0061_uff_E=599.54	-6.2	2.675	2.068
model_5_F5032-0061_uff_E=599.54	-6.1	24.688	22.656
model_5_F5032-0061_uff_E=599.54	-6.1	24.787	22.802
model_5_F1298-0553_uff_E=549.03	-7.6	0	0
model_5_F1298-0553_uff_E=549.03	-7.1	10.798	2.653
model_5_F1298-0553_uff_E=549.03	-7	12.785	3.762
model_5_F1298-0553_uff_E=549.03	-6.9	11.13	3.311
model_5_F1298-0553_uff_E=549.03	-6.7	10.679	2.646
model_5_F1298-0553_uff_E=549.03	-6.5	25.192	23.076
model_5_F1298-0553_uff_E=549.03	-6.4	11.146	2.965
model_5_F1298-0553_uff_E=549.03	-6.4	25.258	23.194
model_5_F1298-0553_uff_E=549.03	-6.4	24.712	20.681
model_5_F0817-0338_uff_E=606.29	-6.4	0	0
model_5_F0817-0338_uff_E=606.29	-6.3	2.931	2.15
model_5_F0817-0338_uff_E=606.29	-6.2	8.129	5.066
model_5_F0817-0338_uff_E=606.29	-6.1	10.655	5.777
model_5_F0817-0338_uff_E=606.29	-6.1	9.354	7.351
model_5_F0817-0338_uff_E=606.29	-6.1	11.216	6.196
model_5_F0817-0338_uff_E=606.29	-6	3.877	2.492
model_5_F0817-0338_uff_E=606.29	-6	25.113	23.463
model_5_F0817-0338_uff_E=606.29	-6	2.053	1.524
model_5_F6244-3399_uff_E=471.90	-6.7	0	0
model_5_F6244-3399_uff_E=471.90	-6.6	12.555	9.443
model_5_F6244-3399_uff_E=471.90	-6.5	3.293	2.435
model_5_F6244-3399_uff_E=471.90	-6.5	3.402	2.467
model_5_F6244-3399_uff_E=471.90	-6.4	2.057	1.492
model_5_F6244-3399_uff_E=471.90	-6.3	9.221	6.42
model_5_F6244-3399_uff_E=471.90	-6.2	2.331	1.744
model_5_F6244-3399_uff_E=471.90	-6.1	2.51	2.252
model_5_F6244-3399_uff_E=471.90	-6	8.361	5.129
model_5_F3320-0076_uff_E=593.88	-6.4	0	0
model_5_F3320-0076_uff_E=593.88	-6.3	24.501	22.265
model_5_F3320-0076_uff_E=593.88	-6.2	9.61	6.136
model_5_F3320-0076_uff_E=593.88	-6.2	9.574	6.015
model_5_F3320-0076_uff_E=593.88	-6.1	29.752	27.007
model_5_F3320-0076_uff_E=593.88	-6.1	24.639	21.396
model_5_F3320-0076_uff_E=593.88	-6.1	29.57	26.788
model_5_F3320-0076_uff_E=593.88	-6	25.566	22.315
model_5_F3320-0076_uff_E=593.88	-6	24.523	21.742
model_5_F0612-0329_uff_E=327.17	-6.4	0	0
model_5_F0612-0329_uff_E=327.17	-6.4	12.388	8.431
model_5_F0612-0329_uff_E=327.17	-6.2	2.795	2.484
model_5_F0612-0329_uff_E=327.17	-6.1	4.409	3.085
model_5_F0612-0329_uff_E=327.17	-6.1	11.404	7.005
model_5_F0612-0329_uff_E=327.17	-6	4.967	2.842
model_5_F0612-0329_uff_E=327.17	-5.9	33.779	29.955
model_5_F0612-0329_uff_E=327.17	-5.9	8.256	4.315
model_5_F0612-0329_uff_E=327.17	-5.8	12.043	6.2
model_5_F0622-0002_uff_E=1179.45	-6.4	0	0
model_5_F0622-0002_uff_E=1179.45	-6.2	27.507	23.659
model_5_F0622-0002_uff_E=1179.45	-6.2	3.625	1.955
model_5_F0622-0002_uff_E=1179.45	-5.9	9.243	3.345
model_5_F0622-0002_uff_E=1179.45	-5.9	25.254	18.081
model_5_F0622-0002_uff_E=1179.45	-5.9	11.234	9.616
model_5_F0622-0002_uff_E=1179.45	-5.5	23.443	21.043
model_5_F0622-0002_uff_E=1179.45	-5.4	8.959	3.454
model_5_F0622-0002_uff_E=1179.45	-5.4	25.231	23.977
model_5_F0920-6447_uff_E=168.02	-7	0	0
model_5_F0920-6447_uff_E=168.02	-6.8	7.782	3.274
model_5_F0920-6447_uff_E=168.02	-6.8	2.169	1.211
model_5_F0920-6447_uff_E=168.02	-6.7	9.212	4.572
model_5_F0920-6447_uff_E=168.02	-6.7	7.982	3.88
model_5_F0920-6447_uff_E=168.02	-6.7	27.379	22.497
model_5_F0920-6447_uff_E=168.02	-6.6	12.503	7.306
model_5_F0920-6447_uff_E=168.02	-6.3	25.133	20.815
model_5_F0920-6447_uff_E=168.02	-6.3	25.17	20.912
model_5_F1830-0026_uff_E=450.64	-6.1	0	0
model_5_F1830-0026_uff_E=450.64	-6.1	2.944	1.597
model_5_F1830-0026_uff_E=450.64	-5.7	8.808	2.926
model_5_F1830-0026_uff_E=450.64	-5.7	3.178	2.003
model_5_F1830-0026_uff_E=450.64	-5.6	8.949	5.744
model_5_F1830-0026_uff_E=450.64	-5.5	8.96	4.937
model_5_F1830-0026_uff_E=450.64	-5.4	24.424	22.672
model_5_F1830-0026_uff_E=450.64	-5.3	2.604	2.037
model_5_F1830-0026_uff_E=450.64	-5.2	9.754	6.21
model_5_F1864-0020_uff_E=343.56	-7.1	0	0
model_5_F1864-0020_uff_E=343.56	-6.2	14.836	11.504
model_5_F1864-0020_uff_E=343.56	-6.1	23.049	18.063
model_5_F1864-0020_uff_E=343.56	-6.1	24.203	21.928
model_5_F1864-0020_uff_E=343.56	-6.1	23.688	21.811
model_5_F1864-0020_uff_E=343.56	-6	7.362	3.819
model_5_F1864-0020_uff_E=343.56	-5.9	22.142	18.228
model_5_F1864-0020_uff_E=343.56	-5.9	6.607	4.158
model_5_F1864-0020_uff_E=343.56	-5.8	22.382	20.925
model_5_F3243-0042_uff_E=386.30	-6.4	0	0
model_5_F3243-0042_uff_E=386.30	-6.3	9.445	6.186
model_5_F3243-0042_uff_E=386.30	-6.3	12.576	7.193
model_5_F3243-0042_uff_E=386.30	-6.1	8.456	5.14
model_5_F3243-0042_uff_E=386.30	-6.1	7.119	4.319
model_5_F3243-0042_uff_E=386.30	-5.9	8.098	2.422
model_5_F3243-0042_uff_E=386.30	-5.7	7.985	3.424
model_5_F3243-0042_uff_E=386.30	-5.7	7.154	3.906
model_5_F3243-0042_uff_E=386.30	-5.6	4.305	2.949
model_5_F0513-0126_uff_E=574.68	-6.1	0	0
model_5_F0513-0126_uff_E=574.68	-6	8.791	3.266
model_5_F0513-0126_uff_E=574.68	-5.8	21.178	18.56
model_5_F0513-0126_uff_E=574.68	-5.7	17.272	15.617
model_5_F0513-0126_uff_E=574.68	-5.7	25.476	23.805
model_5_F0513-0126_uff_E=574.68	-5.6	25.365	23.882
model_5_F0513-0126_uff_E=574.68	-5.5	5.989	3.818
model_5_F0513-0126_uff_E=574.68	-5.5	8.431	3.192
model_5_F0513-0126_uff_E=574.68	-5.4	27.112	24.613
model_5_F0579-0491_uff_E=336.19	-6	0	0
model_5_F0579-0491_uff_E=336.19	-5.9	8.276	3.889
model_5_F0579-0491_uff_E=336.19	-5.6	8.213	4.326
model_5_F0579-0491_uff_E=336.19	-5.6	8.097	4.947
model_5_F0579-0491_uff_E=336.19	-5.5	9.204	4.932
model_5_F0579-0491_uff_E=336.19	-5.4	24.226	22.323
model_5_F0579-0491_uff_E=336.19	-5.4	2.035	1.365
model_5_F0579-0491_uff_E=336.19	-5.4	10.306	5.803
model_5_F0579-0491_uff_E=336.19	-5.4	13.691	9.854
model_5_F3096-0082_uff_E=228.95	-6.9	0	0
model_5_F3096-0082_uff_E=228.95	-6.8	8.924	3.197
model_5_F3096-0082_uff_E=228.95	-6.8	2.533	1.702
model_5_F3096-0082_uff_E=228.95	-6.7	2.363	1.596
model_5_F3096-0082_uff_E=228.95	-6.5	8.987	3.146
model_5_F3096-0082_uff_E=228.95	-6.1	19.337	14.183
model_5_F3096-0082_uff_E=228.95	-6	8.944	3.143
model_5_F3096-0082_uff_E=228.95	-5.9	27.339	22.949
model_5_F3096-0082_uff_E=228.95	-5.8	4.802	3.138
model_5_F6609-0617_uff_E=507.21	-6.4	0	0
model_5_F6609-0617_uff_E=507.21	-6.3	9.097	5.33
model_5_F6609-0617_uff_E=507.21	-6.3	8.911	2.554
model_5_F6609-0617_uff_E=507.21	-6.2	8.767	2.574
model_5_F6609-0617_uff_E=507.21	-6.2	4.212	2.62
model_5_F6609-0617_uff_E=507.21	-6.2	9.644	5.446
model_5_F6609-0617_uff_E=507.21	-6.1	12.877	6.424
model_5_F6609-0617_uff_E=507.21	-6	9.137	4.92
model_5_F6609-0617_uff_E=507.21	-6	8.874	2.526
model_5_F3227-0513_uff_E=625.80	-6.5	0	0
model_5_F3227-0513_uff_E=625.80	-6.2	2.092	1.133
model_5_F3227-0513_uff_E=625.80	-6	4.645	2.776
model_5_F3227-0513_uff_E=625.80	-5.9	23.891	21.841
model_5_F3227-0513_uff_E=625.80	-5.8	20.515	15.895
model_5_F3227-0513_uff_E=625.80	-5.6	30.574	28.33
model_5_F3227-0513_uff_E=625.80	-5.6	22.942	21.625
model_5_F3227-0513_uff_E=625.80	-5.5	24.251	21.868
model_5_F3227-0513_uff_E=625.80	-5.5	16.955	14.785
model_5_F2269-0230_uff_E=358.10	-7.3	0	0
model_5_F2269-0230_uff_E=358.10	-7.1	2.151	1.415
model_5_F2269-0230_uff_E=358.10	-6.9	8.353	5.16
model_5_F2269-0230_uff_E=358.10	-6.9	3.29	2.004
model_5_F2269-0230_uff_E=358.10	-6.8	8.563	5.262
model_5_F2269-0230_uff_E=358.10	-6.8	12.32	6.087
model_5_F2269-0230_uff_E=358.10	-6.8	10.008	6.195
model_5_F2269-0230_uff_E=358.10	-6.7	11.455	6.332
model_5_F2269-0230_uff_E=358.10	-6.7	23.136	21.052
model_5_F1298-0693_uff_E=507.97	-7.2	0	0
model_5_F1298-0693_uff_E=507.97	-7.2	3.743	3.016
model_5_F1298-0693_uff_E=507.97	-7.1	11.703	4.291
model_5_F1298-0693_uff_E=507.97	-7	16.692	8.624
model_5_F1298-0693_uff_E=507.97	-6.7	16.765	8.506
model_5_F1298-0693_uff_E=507.97	-6.5	10.856	6.545
model_5_F1298-0693_uff_E=507.97	-6.4	6.412	5.146
model_5_F1298-0693_uff_E=507.97	-6.4	17.432	9.452
model_5_F1298-0693_uff_E=507.97	-6.3	17.911	9.767
model_5_F3385-2323_uff_E=404.05	-6.4	0	0
model_5_F3385-2323_uff_E=404.05	-6.4	9.488	3.33
model_5_F3385-2323_uff_E=404.05	-5.6	26.418	25.239
model_5_F3385-2323_uff_E=404.05	-5.5	24.426	19.377
model_5_F3385-2323_uff_E=404.05	-5.4	6.52	3.539
model_5_F3385-2323_uff_E=404.05	-5.3	26.017	24.101
model_5_F3385-2323_uff_E=404.05	-5.2	17.833	12.898
model_5_F3385-2323_uff_E=404.05	-5.2	23.013	20.647
model_5_F3385-2323_uff_E=404.05	-5.1	11.256	8.835
model_5_F0196-0670_uff_E=193.27	-6.3	0	0
model_5_F0196-0670_uff_E=193.27	-5.9	7.197	4.447
model_5_F0196-0670_uff_E=193.27	-5.9	8.457	3.662
model_5_F0196-0670_uff_E=193.27	-5.8	9.202	5.111
model_5_F0196-0670_uff_E=193.27	-5.6	2.663	1.16
model_5_F0196-0670_uff_E=193.27	-5.6	8.184	3.892
model_5_F0196-0670_uff_E=193.27	-5.4	9.79	8.11
model_5_F0196-0670_uff_E=193.27	-5.3	25.389	24.619
model_5_F0196-0670_uff_E=193.27	-5.3	3.037	2.26
model_5_F3250-0554_uff_E=456.82	-7.2	0	0
model_5_F3250-0554_uff_E=456.82	-7.2	8.393	3.305
model_5_F3250-0554_uff_E=456.82	-7	13.914	8.155
model_5_F3250-0554_uff_E=456.82	-6.8	7.954	3.165
model_5_F3250-0554_uff_E=456.82	-6.6	2.783	1.753
model_5_F3250-0554_uff_E=456.82	-6.6	18.353	16.302
model_5_F3250-0554_uff_E=456.82	-6.6	21.417	18.788
model_5_F3250-0554_uff_E=456.82	-6.5	18.441	16.461
model_5_F3250-0554_uff_E=456.82	-6.4	2.578	1.836
model_5_F3225-2885_uff_E=745.98	-6.6	0	0
model_5_F3225-2885_uff_E=745.98	-6.5	2.369	1.672
model_5_F3225-2885_uff_E=745.98	-6.5	10.258	5.491
model_5_F3225-2885_uff_E=745.98	-6.3	9.909	6.213
model_5_F3225-2885_uff_E=745.98	-6.1	10.98	6.242
model_5_F3225-2885_uff_E=745.98	-6	19.956	15.17
model_5_F3225-2885_uff_E=745.98	-6	6.502	2.366
model_5_F3225-2885_uff_E=745.98	-5.9	6.827	1.805
model_5_F3225-2885_uff_E=745.98	-5.9	7.311	4.587
model_5_F3139-2182_uff_E=379.34	-6.3	0	0
model_5_F3139-2182_uff_E=379.34	-6.3	18.973	15.268
model_5_F3139-2182_uff_E=379.34	-6.2	7.851	1.606
model_5_F3139-2182_uff_E=379.34	-5.7	12.117	6.142
model_5_F3139-2182_uff_E=379.34	-5.7	3.259	2.302
model_5_F3139-2182_uff_E=379.34	-5.5	18.801	15.027
model_5_F3139-2182_uff_E=379.34	-5.5	27.626	25.846
model_5_F3139-2182_uff_E=379.34	-5.5	8.919	3.616
model_5_F3139-2182_uff_E=379.34	-5.4	21.579	18.892
model_5_F1174-3150_uff_E=209.79	-7.2	0	0
model_5_F1174-3150_uff_E=209.79	-7.1	10.577	8.643
model_5_F1174-3150_uff_E=209.79	-7	3.636	2.79
model_5_F1174-3150_uff_E=209.79	-7	22.611	19.469
model_5_F1174-3150_uff_E=209.79	-6.9	7.213	2.78
model_5_F1174-3150_uff_E=209.79	-6.9	10.947	6.205
model_5_F1174-3150_uff_E=209.79	-6.9	12.646	7.509
model_5_F1174-3150_uff_E=209.79	-6.8	7.909	4.848
model_5_F1174-3150_uff_E=209.79	-6.7	7.638	4.624
model_5_F0579-0891_uff_E=331.57	-6.7	0	0
model_5_F0579-0891_uff_E=331.57	-6.4	10.683	7.229
model_5_F0579-0891_uff_E=331.57	-6.4	8.81	4.293
model_5_F0579-0891_uff_E=331.57	-6.3	8.068	4.624
model_5_F0579-0891_uff_E=331.57	-6.3	12.519	8.522
model_5_F0579-0891_uff_E=331.57	-6.1	20.449	17.761
model_5_F0579-0891_uff_E=331.57	-6	31.881	29.131
model_5_F0579-0891_uff_E=331.57	-6	7.96	5.038
model_5_F0579-0891_uff_E=331.57	-6	8.469	5.826
model_5_F0015-0819_uff_E=477.19	-7.5	0	0
model_5_F0015-0819_uff_E=477.19	-7.3	1.762	1.266
model_5_F0015-0819_uff_E=477.19	-7.3	8.658	1.916
model_5_F0015-0819_uff_E=477.19	-6.9	10.413	3.628
model_5_F0015-0819_uff_E=477.19	-6.5	25.24	23.057
model_5_F0015-0819_uff_E=477.19	-6.4	2.704	2.57
model_5_F0015-0819_uff_E=477.19	-6.3	23.798	22.937
model_5_F0015-0819_uff_E=477.19	-6.2	7.36	6.281
model_5_F0015-0819_uff_E=477.19	-6.1	5.446	3.156
model_5_F3394-0099_uff_E=1718.93	-5.9	0	0
model_5_F3394-0099_uff_E=1718.93	-5.8	23.006	21.577
model_5_F3394-0099_uff_E=1718.93	-5.8	4.435	2.567
model_5_F3394-0099_uff_E=1718.93	-5.7	7.843	3.493
model_5_F3394-0099_uff_E=1718.93	-5.7	12.326	10.46
model_5_F3394-0099_uff_E=1718.93	-5.7	27.137	25.121
model_5_F3394-0099_uff_E=1718.93	-5.6	4.434	2.986
model_5_F3394-0099_uff_E=1718.93	-5.6	8.649	6.222
model_5_F3394-0099_uff_E=1718.93	-5.6	7.076	3.227
model_5_F1260-2301_uff_E=865.59	-6.4	0	0
model_5_F1260-2301_uff_E=865.59	-6.4	13.777	10.616
model_5_F1260-2301_uff_E=865.59	-6.4	24.296	17.966
model_5_F1260-2301_uff_E=865.59	-6.3	24.652	18.438
model_5_F1260-2301_uff_E=865.59	-6.2	11.912	7.582
model_5_F1260-2301_uff_E=865.59	-6.2	3.891	1.98
model_5_F1260-2301_uff_E=865.59	-6.1	11.589	8.166
model_5_F1260-2301_uff_E=865.59	-6.1	24.31	17.77
model_5_F1260-2301_uff_E=865.59	-6.1	18.996	14.188
model_5_F0920-6452_uff_E=192.16	-7	0	0
model_5_F0920-6452_uff_E=192.16	-6.9	4.557	3.435
model_5_F0920-6452_uff_E=192.16	-6.7	13.932	8.825
model_5_F0920-6452_uff_E=192.16	-6.3	7.56	4.884
model_5_F0920-6452_uff_E=192.16	-6.2	27.553	25.57
model_5_F0920-6452_uff_E=192.16	-6.1	12.268	7.812
model_5_F0920-6452_uff_E=192.16	-6.1	3.288	2.662
model_5_F0920-6452_uff_E=192.16	-6	1.938	1.358
model_5_F0920-6452_uff_E=192.16	-5.8	8.49	3.947
model_5_F1126-1027_uff_E=531.82	-6.3	0	0
model_5_F1126-1027_uff_E=531.82	-6.1	23.107	21.887
model_5_F1126-1027_uff_E=531.82	-6.1	4.222	2.297
model_5_F1126-1027_uff_E=531.82	-6	23.931	22.323
model_5_F1126-1027_uff_E=531.82	-6	17.52	15.318
model_5_F1126-1027_uff_E=531.82	-5.9	23.816	22.113
model_5_F1126-1027_uff_E=531.82	-5.9	5.082	2.625
model_5_F1126-1027_uff_E=531.82	-5.7	29.101	26.278
model_5_F1126-1027_uff_E=531.82	-5.6	17.174	14.93
model_5_F0336-0133_uff_E=454.12	-7.4	0	0
model_5_F0336-0133_uff_E=454.12	-7.3	12.345	6.209
model_5_F0336-0133_uff_E=454.12	-7.2	7.114	6.007
model_5_F0336-0133_uff_E=454.12	-7	2.251	2.219
model_5_F0336-0133_uff_E=454.12	-6.8	4.563	2.95
model_5_F0336-0133_uff_E=454.12	-6.8	12.08	9.098
model_5_F0336-0133_uff_E=454.12	-6.5	10.008	4.24
model_5_F0336-0133_uff_E=454.12	-6.4	30.206	27.604
model_5_F0336-0133_uff_E=454.12	-6.4	12.787	6.561
model_5_F1092-0585_uff_E=357.46	-6.5	0	0
model_5_F1092-0585_uff_E=357.46	-6.5	6.554	3.64
model_5_F1092-0585_uff_E=357.46	-6.4	2.08	1.418
model_5_F1092-0585_uff_E=357.46	-6.4	12.625	9.29
model_5_F1092-0585_uff_E=357.46	-6.1	23.319	21.179
model_5_F1092-0585_uff_E=357.46	-5.9	7.592	5.019
model_5_F1092-0585_uff_E=357.46	-5.9	6.198	2.961
model_5_F1092-0585_uff_E=357.46	-5.9	4.094	3.195
model_5_F1092-0585_uff_E=357.46	-5.8	27.921	25.702
model_5_F3385-2662_uff_E=279.06	-7.6	0	0
model_5_F3385-2662_uff_E=279.06	-7.4	11.543	8.18
model_5_F3385-2662_uff_E=279.06	-7.3	9.232	6.097
model_5_F3385-2662_uff_E=279.06	-7.2	10.177	6.461
model_5_F3385-2662_uff_E=279.06	-7.1	10.916	7.29
model_5_F3385-2662_uff_E=279.06	-7	9.835	4.351
model_5_F3385-2662_uff_E=279.06	-6.9	9.168	3.425
model_5_F3385-2662_uff_E=279.06	-6.8	12.587	7.767
model_5_F3385-2662_uff_E=279.06	-6.7	15.313	9.388
model_5_F2478-0178_uff_E=409.80	-7.3	0	0
model_5_F2478-0178_uff_E=409.80	-7	2.696	2.12
model_5_F2478-0178_uff_E=409.80	-7	2.237	1.752
model_5_F2478-0178_uff_E=409.80	-6.9	2.044	1.543
model_5_F2478-0178_uff_E=409.80	-6.7	3.935	3.077
model_5_F2478-0178_uff_E=409.80	-6.7	12.196	5.95
model_5_F2478-0178_uff_E=409.80	-6.6	11.723	8.194
model_5_F2478-0178_uff_E=409.80	-6.6	6.914	5.9
model_5_F2478-0178_uff_E=409.80	-6.5	4.037	3.412
model_5_F1862-0090_uff_E=177.39	-6.8	0	0
model_5_F1862-0090_uff_E=177.39	-6.6	5.623	3.189
model_5_F1862-0090_uff_E=177.39	-6.3	2.802	2.163
model_5_F1862-0090_uff_E=177.39	-6.1	10.956	7.669
model_5_F1862-0090_uff_E=177.39	-6.1	2.835	2.067
model_5_F1862-0090_uff_E=177.39	-5.9	9.661	5.031
model_5_F1862-0090_uff_E=177.39	-5.8	11.83	6.422
model_5_F1862-0090_uff_E=177.39	-5.6	24.261	22.168
model_5_F1862-0090_uff_E=177.39	-5.6	22.412	19.659
model_5_F1831-0102_uff_E=433.95	-7.5	0	0
model_5_F1831-0102_uff_E=433.95	-7.5	10.476	6.735
model_5_F1831-0102_uff_E=433.95	-7.4	2.082	1.096
model_5_F1831-0102_uff_E=433.95	-7.2	11.678	7.348
model_5_F1831-0102_uff_E=433.95	-7.1	8.532	3.284
model_5_F1831-0102_uff_E=433.95	-7.1	9.921	6.283
model_5_F1831-0102_uff_E=433.95	-7.1	8.721	5.826
model_5_F1831-0102_uff_E=433.95	-7	13.578	8.768
model_5_F1831-0102_uff_E=433.95	-6.7	11.683	4.867
model_5_F1673-0784_uff_E=625.87	-6.4	0	0
model_5_F1673-0784_uff_E=625.87	-6.4	9.878	6.362
model_5_F1673-0784_uff_E=625.87	-6.3	3.863	2.494
model_5_F1673-0784_uff_E=625.87	-6.2	12.067	7.049
model_5_F1673-0784_uff_E=625.87	-6.1	7.598	4.274
model_5_F1673-0784_uff_E=625.87	-6.1	7.103	3.386
model_5_F1673-0784_uff_E=625.87	-6.1	15.3	9.147
model_5_F1673-0784_uff_E=625.87	-6	13.906	8.406
model_5_F1673-0784_uff_E=625.87	-6	4.706	2.396
model_5_F0526-1470_uff_E=572.74	-7.4	0	0
model_5_F0526-1470_uff_E=572.74	-7.4	5.243	3.072
model_5_F0526-1470_uff_E=572.74	-7	13.478	5.183
model_5_F0526-1470_uff_E=572.74	-7	2.945	2.37
model_5_F0526-1470_uff_E=572.74	-6.7	15.556	8.922
model_5_F0526-1470_uff_E=572.74	-6.7	11.828	5.085
model_5_F0526-1470_uff_E=572.74	-6.6	5.591	3.42
model_5_F0526-1470_uff_E=572.74	-6.6	15.089	8.773
model_5_F0526-1470_uff_E=572.74	-6.5	18.942	15.085
model_5_F1009-0049_uff_E=534.78	-7.3	0	0
model_5_F1009-0049_uff_E=534.78	-7.1	3.284	2.322
model_5_F1009-0049_uff_E=534.78	-6.9	9.697	4.083
model_5_F1009-0049_uff_E=534.78	-6.4	16.234	9.894
model_5_F1009-0049_uff_E=534.78	-6.3	13.457	7.374
model_5_F1009-0049_uff_E=534.78	-6.2	10.757	6.967
model_5_F1009-0049_uff_E=534.78	-6	2.94	1.763
model_5_F1009-0049_uff_E=534.78	-6	15.486	9.542
model_5_F1009-0049_uff_E=534.78	-5.8	6.067	5
model_5_F0612-0506_uff_E=392.88	-6.9	0	0
model_5_F0612-0506_uff_E=392.88	-6.9	23.098	20.019
model_5_F0612-0506_uff_E=392.88	-6.7	2.695	1.483
model_5_F0612-0506_uff_E=392.88	-6.5	31.255	28.847
model_5_F0612-0506_uff_E=392.88	-6.4	31.436	29.044
model_5_F0612-0506_uff_E=392.88	-6.4	24.769	21.959
model_5_F0612-0506_uff_E=392.88	-6.3	30.572	27.977
model_5_F0612-0506_uff_E=392.88	-6.2	22.609	19.54
model_5_F0612-0506_uff_E=392.88	-6.2	31.902	29.446
model_5_F6609-0667_uff_E=501.55	-6.2	0	0
model_5_F6609-0667_uff_E=501.55	-6	23.367	20.033
model_5_F6609-0667_uff_E=501.55	-5.9	9.716	6.083
model_5_F6609-0667_uff_E=501.55	-5.8	2.261	1.694
model_5_F6609-0667_uff_E=501.55	-5.8	7.244	4.04
model_5_F6609-0667_uff_E=501.55	-5.7	18.315	13.103
model_5_F6609-0667_uff_E=501.55	-5.7	12.871	5.39
model_5_F6609-0667_uff_E=501.55	-5.7	2.816	1.977
model_5_F6609-0667_uff_E=501.55	-5.6	26.493	21.6
model_5_F1092-1848_uff_E=377.19	-6.5	0	0
model_5_F1092-1848_uff_E=377.19	-6.4	25.035	23.097
model_5_F1092-1848_uff_E=377.19	-6.4	16.146	14.861
model_5_F1092-1848_uff_E=377.19	-6.4	15.786	14.454
model_5_F1092-1848_uff_E=377.19	-6.3	20.656	18.061
model_5_F1092-1848_uff_E=377.19	-6.2	15.303	14.299
model_5_F1092-1848_uff_E=377.19	-6.2	24.543	22.767
model_5_F1092-1848_uff_E=377.19	-6	24.048	22.234
model_5_F1092-1848_uff_E=377.19	-6	23.944	22.104
model_5_F1092-1905_uff_E=342.19	-7	0	0
model_5_F1092-1905_uff_E=342.19	-7	22.764	19.599
model_5_F1092-1905_uff_E=342.19	-6.9	22.733	19.599
model_5_F1092-1905_uff_E=342.19	-6.7	23.618	20.55
model_5_F1092-1905_uff_E=342.19	-6.7	30.902	28.87
model_5_F1092-1905_uff_E=342.19	-6.7	30.263	28.163
model_5_F1092-1905_uff_E=342.19	-6.6	30.874	28.902
model_5_F1092-1905_uff_E=342.19	-6.5	22.689	19.844
model_5_F1092-1905_uff_E=342.19	-6.4	30.787	28.673
model_5_F0877-0123_uff_E=883.01	-6.3	0	0
model_5_F0877-0123_uff_E=883.01	-6.2	10.177	6.143
model_5_F0877-0123_uff_E=883.01	-6	7.811	3.393
model_5_F0877-0123_uff_E=883.01	-6	22.238	18.649
model_5_F0877-0123_uff_E=883.01	-5.9	8.262	3.363
model_5_F0877-0123_uff_E=883.01	-5.9	10.897	8.24
model_5_F0877-0123_uff_E=883.01	-5.8	9.837	4.996
model_5_F0877-0123_uff_E=883.01	-5.8	11.566	8.466
model_5_F0877-0123_uff_E=883.01	-5.8	11.367	7.699
model_5_F0161-0078_uff_E=329.61	-7.7	0	0
model_5_F0161-0078_uff_E=329.61	-7.2	4.418	2.791
model_5_F0161-0078_uff_E=329.61	-7	8.869	4.242
model_5_F0161-0078_uff_E=329.61	-7	6.556	2.707
model_5_F0161-0078_uff_E=329.61	-7	8.69	4.13
model_5_F0161-0078_uff_E=329.61	-6.6	23.319	20.203
model_5_F0161-0078_uff_E=329.61	-6.6	5.853	3.23
model_5_F0161-0078_uff_E=329.61	-6.5	4.812	2.786
model_5_F0161-0078_uff_E=329.61	-6.5	5.56	2.974
model_5_F1092-1959_uff_E=353.02	-6.9	0	0
model_5_F1092-1959_uff_E=353.02	-6.7	11.56	7.132
model_5_F1092-1959_uff_E=353.02	-6.5	23.149	19.912
model_5_F1092-1959_uff_E=353.02	-6.4	2.528	2.457
model_5_F1092-1959_uff_E=353.02	-6.4	10.342	4.7
model_5_F1092-1959_uff_E=353.02	-6.3	10.608	4.016
model_5_F1092-1959_uff_E=353.02	-6.1	14.795	13.892
model_5_F1092-1959_uff_E=353.02	-6.1	10.637	4.072
model_5_F1092-1959_uff_E=353.02	-6.1	11.874	7.554
model_5_F0526-1326_uff_E=564.50	-7.9	0	0
model_5_F0526-1326_uff_E=564.50	-7.6	14.579	8.539
model_5_F0526-1326_uff_E=564.50	-7.4	10.758	4.113
model_5_F0526-1326_uff_E=564.50	-7.3	3.714	2.956
model_5_F0526-1326_uff_E=564.50	-7.2	5.466	4.417
model_5_F0526-1326_uff_E=564.50	-7.2	5.247	2.887
model_5_F0526-1326_uff_E=564.50	-6.8	5.336	2.833
model_5_F0526-1326_uff_E=564.50	-6.8	10.441	3.07
model_5_F0526-1326_uff_E=564.50	-6.7	9.637	2.558
model_5_F2537-0934_uff_E=601.10	-7.2	0	0
model_5_F2537-0934_uff_E=601.10	-7	6.665	4.161
model_5_F2537-0934_uff_E=601.10	-7	5.796	3.6
model_5_F2537-0934_uff_E=601.10	-6.8	7.282	6.081
model_5_F2537-0934_uff_E=601.10	-6.8	13.874	5.44
model_5_F2537-0934_uff_E=601.10	-6.7	24.732	22.8
model_5_F2537-0934_uff_E=601.10	-6.6	5.246	3.191
model_5_F2537-0934_uff_E=601.10	-6.6	24.276	22.223
model_5_F2537-0934_uff_E=601.10	-6.5	5.596	3.785
model_5_F0383-0361_uff_E=462.41	-7.6	0	0
model_5_F0383-0361_uff_E=462.41	-7.4	13.252	8.742
model_5_F0383-0361_uff_E=462.41	-7.2	8.071	3.621
model_5_F0383-0361_uff_E=462.41	-7.1	19.947	15.895
model_5_F0383-0361_uff_E=462.41	-7.1	13.382	8.284
model_5_F0383-0361_uff_E=462.41	-6.8	31.327	27.521
model_5_F0383-0361_uff_E=462.41	-6.8	18.558	12.741
model_5_F0383-0361_uff_E=462.41	-6.7	11.003	8.305
model_5_F0383-0361_uff_E=462.41	-6.6	23.133	18.412
model_5_F0622-0085_uff_E=1198.86	-7.4	0	0
model_5_F0622-0085_uff_E=1198.86	-6.7	3.45	2.004
model_5_F0622-0085_uff_E=1198.86	-6.5	4.076	1.8
model_5_F0622-0085_uff_E=1198.86	-6.5	10.315	3.693
model_5_F0622-0085_uff_E=1198.86	-6.4	28.306	24.051
model_5_F0622-0085_uff_E=1198.86	-6.4	10.344	3.348
model_5_F0622-0085_uff_E=1198.86	-6.2	25.281	23.57
model_5_F0622-0085_uff_E=1198.86	-6	2.732	1.927
model_5_F0622-0085_uff_E=1198.86	-6	35.451	30.251
model_5_F1092-1810_uff_E=413.02	-8.3	0	0
model_5_F1092-1810_uff_E=413.02	-8.2	8.367	6.751
model_5_F1092-1810_uff_E=413.02	-7.9	7.586	4.058
model_5_F1092-1810_uff_E=413.02	-7.4	8.04	6.197
model_5_F1092-1810_uff_E=413.02	-7.4	11.346	7.947
model_5_F1092-1810_uff_E=413.02	-7.3	8.527	5.319
model_5_F1092-1810_uff_E=413.02	-7.3	11.232	7.738
model_5_F1092-1810_uff_E=413.02	-7.1	9.905	6.631
model_5_F1092-1810_uff_E=413.02	-6.9	3.697	2.16
model_5_F1092-1028_uff_E=402.79	-7.7	0	0
model_5_F1092-1028_uff_E=402.79	-7.7	15.141	10.358
model_5_F1092-1028_uff_E=402.79	-7.5	16.192	11.318
model_5_F1092-1028_uff_E=402.79	-7.2	8.491	6.493
model_5_F1092-1028_uff_E=402.79	-7.1	7.037	4
model_5_F1092-1028_uff_E=402.79	-6.9	7.117	3.967
model_5_F1092-1028_uff_E=402.79	-6.9	7.07	3.852
model_5_F1092-1028_uff_E=402.79	-6.9	24.039	22.269
model_5_F1092-1028_uff_E=402.79	-6.9	16.305	12.558
model_5_F0805-0057_uff_E=902.34	-7.7	0	0
model_5_F0805-0057_uff_E=902.34	-7.6	8.028	1.96
model_5_F0805-0057_uff_E=902.34	-7.4	14.07	8.858
model_5_F0805-0057_uff_E=902.34	-7.3	13.846	8.868
model_5_F0805-0057_uff_E=902.34	-7.2	2.122	1.812
model_5_F0805-0057_uff_E=902.34	-7.2	13.453	7.675
model_5_F0805-0057_uff_E=902.34	-7.2	23.021	18.077
model_5_F0805-0057_uff_E=902.34	-7.1	23.314	17.727
model_5_F0805-0057_uff_E=902.34	-7.1	5.136	3.039
model_5_F1092-1405_uff_E=608.89	-8.6	0	0
model_5_F1092-1405_uff_E=608.89	-8.4	2.478	1.404
model_5_F1092-1405_uff_E=608.89	-8.4	13.677	8.676
model_5_F1092-1405_uff_E=608.89	-8.4	13.585	8.083
model_5_F1092-1405_uff_E=608.89	-8.4	13.771	8.732
model_5_F1092-1405_uff_E=608.89	-8.2	12.437	7.422
model_5_F1092-1405_uff_E=608.89	-8	21.495	19.541
model_5_F1092-1405_uff_E=608.89	-7.7	11.808	5.023
model_5_F1092-1405_uff_E=608.89	-7.6	8.099	5.973
model_5_F0796-0058_uff_E=966.12	-8.2	0	0
model_5_F0796-0058_uff_E=966.12	-8	10.875	0.92
model_5_F0796-0058_uff_E=966.12	-7.8	2.534	1.61
model_5_F0796-0058_uff_E=966.12	-7.7	10.097	3.327
model_5_F0796-0058_uff_E=966.12	-7.7	9.866	3.093
model_5_F0796-0058_uff_E=966.12	-7.6	10.12	2.301
model_5_F0796-0058_uff_E=966.12	-7.6	3.552	2.452
model_5_F0796-0058_uff_E=966.12	-7.5	21.802	18.484
model_5_F0796-0058_uff_E=966.12	-7.5	9.626	2.943
model_5_F1092-1608_uff_E=453.25	-7.6	0	0
model_5_F1092-1608_uff_E=453.25	-7.3	26.278	24.437
model_5_F1092-1608_uff_E=453.25	-6.8	12.986	7.371
model_5_F1092-1608_uff_E=453.25	-6.8	22.448	20.009
model_5_F1092-1608_uff_E=453.25	-6.8	24.869	23.334
model_5_F1092-1608_uff_E=453.25	-6.7	26.189	24.017
model_5_F1092-1608_uff_E=453.25	-6.5	31.609	30.084
model_5_F1092-1608_uff_E=453.25	-6.5	15.643	12.893
model_5_F1092-1608_uff_E=453.25	-6.3	15.806	11.901
model_5_F0018-0460_uff_E=520.12	-8.3	0	0
model_5_F0018-0460_uff_E=520.12	-8.2	2	0.215
model_5_F0018-0460_uff_E=520.12	-8	8.396	6.32
model_5_F0018-0460_uff_E=520.12	-8	3.998	3.18
model_5_F0018-0460_uff_E=520.12	-8	8.326	6.287
model_5_F0018-0460_uff_E=520.12	-7.8	2.261	0.723
model_5_F0018-0460_uff_E=520.12	-7.8	5.175	4.011
model_5_F0018-0460_uff_E=520.12	-7.7	8.147	6.265
model_5_F0018-0460_uff_E=520.12	-7.5	6.072	3.581
model_5_F0806-0425_uff_E=865.85	-8.7	0	0
model_5_F0806-0425_uff_E=865.85	-8.4	15.826	1.538
model_5_F0806-0425_uff_E=865.85	-8.3	5.739	4.386
model_5_F0806-0425_uff_E=865.85	-8.2	14.84	4.433
model_5_F0806-0425_uff_E=865.85	-8.2	2.115	1.557
model_5_F0806-0425_uff_E=865.85	-8	15.632	1.909
model_5_F0806-0425_uff_E=865.85	-7.9	15.753	1.459
model_5_F0806-0425_uff_E=865.85	-7.9	2.346	1.578
model_5_F0806-0425_uff_E=865.85	-7.9	8.897	5.114
model_5_F1443-7079_uff_E=446.54	-9.4	0	0
model_5_F1443-7079_uff_E=446.54	-9.2	9.559	0.759
model_5_F1443-7079_uff_E=446.54	-9	10.055	1.74
model_5_F1443-7079_uff_E=446.54	-8.5	2.991	1.756
model_5_F1443-7079_uff_E=446.54	-8.4	13.428	9.626
model_5_F1443-7079_uff_E=446.54	-8.4	4.885	3.781
model_5_F1443-7079_uff_E=446.54	-8.4	4.377	3.211
model_5_F1443-7079_uff_E=446.54	-8.3	2.765	1.35
model_5_F1443-7079_uff_E=446.54	-8.2	9.662	7.151

## Sheet: Table s2
Ligand	Binding Affinity	rmsd/ub	rmsd/lb
model_5_F1092-1405_uff_E=608.89	-8.6	0	0
model_5_F0806-0425_uff_E=865.85	-8.7	0	0
model_5_F1443-7079_uff_E=446.54	-9.4	0	0

## Sheet: Table s3
Phenotype Term Name	Phenotype Term ID	Disease Name	Disease ID	GeneSymbol	Pathway	Pathway ID	Compound
apoptotic process	GO:0006915	Tuberculosis	MESH:D014376	FLT3	Immune System	REACT:R-HSA-168256	F0806-0425
apoptotic process	GO:0006915	Tuberculosis	MESH:D014376	KIF11	Adaptive Immune System	REACT:R-HSA-1280218	F0806-0425
apoptotic process	GO:0006915	Tuberculosis	MESH:D014376	KIF11	Immune System	REACT:R-HSA-168256	F0806-0425
apoptotic process	GO:0006915	Tuberculosis	MESH:D014376	KIF11	Vesicle-mediated transport	REACT:R-HSA-5653656	F0806-0425
apoptotic process	GO:0006915	Tuberculosis	MESH:D014376	MAPK10	Activated TLR4 signalling	REACT:R-HSA-166054	F0806-0425
apoptotic process	GO:0006915	Tuberculosis	MESH:D014376	MAPK10	Hepatitis B	KEGG:hsa05161	F0806-0425
apoptotic process	GO:0006915	Tuberculosis	MESH:D014376	MAPK10	Immune System	REACT:R-HSA-168256	F0806-0425
apoptotic process	GO:0006915	Tuberculosis	MESH:D014376	MAPK10	Innate Immune System	REACT:R-HSA-168249	F0806-0425
apoptotic process	GO:0006915	Tuberculosis	MESH:D014376	MAPK10	MyD88:Mal cascade initiated on plasma membrane	REACT:R-HSA-166058	F0806-0425
apoptotic process	GO:0006915	Tuberculosis	MESH:D014376	MAPK10	Pertussis	KEGG:hsa05133	F0806-0425
apoptotic process	GO:0006915	Tuberculosis	MESH:D014376	MAPK10	Toll Like Receptor 2 (TLR2) Cascade	REACT:R-HSA-181438	F0806-0425
apoptotic process	GO:0006915	Tuberculosis	MESH:D014376	MAPK10	Toll Like Receptor 4 (TLR4) Cascade	REACT:R-HSA-166016	F0806-0425
apoptotic process	GO:0006915	Tuberculosis	MESH:D014376	MAPK10	Toll-Like Receptors Cascades	REACT:R-HSA-168898	F0806-0425
apoptotic process	GO:0006915	Tuberculosis	MESH:D014376	MAPK10	Toll-like receptor signaling pathway	KEGG:hsa04620	F0806-0425
apoptotic process	GO:0006915	Tuberculosis	MESH:D014376	MAPK10	Toll Like Receptor TLR1:TLR2 Cascade	REACT:R-HSA-168179	F0806-0425
apoptotic process	GO:0006915	Tuberculosis	MESH:D014376	MAPK10	Toll Like Receptor TLR6:TLR2 Cascade	REACT:R-HSA-168188	F0806-0425
apoptotic process	GO:0006915	Tuberculosis	MESH:D014376	MAPK10	Tuberculosis	KEGG:hsa05152	F0806-0425
apoptotic process	GO:0006915	Tuberculosis	MESH:D014376	PTK2B	Hepatitis B	KEGG:hsa05161	F0806-0425
apoptotic process	GO:0006915	Tuberculosis	MESH:D014376	PTK2B	Immune System	REACT:R-HSA-168256	F0806-0425
apoptotic process	GO:0006915	Tuberculosis	MESH:D014376	CDK2	Hepatitis B	KEGG:hsa05161	F0806-0425
apoptotic process	GO:0006915	Tuberculosis	MESH:D014376	MAPK9	Activated TLR4 signalling	REACT:R-HSA-166054	F0806-0425
apoptotic process	GO:0006915	Tuberculosis	MESH:D014376	MAPK9	Hepatitis B	KEGG:hsa05161	F0806-0425
apoptotic process	GO:0006915	Tuberculosis	MESH:D014376	MAPK9	Immune System	REACT:R-HSA-168256	F0806-0425
apoptotic process	GO:0006915	Tuberculosis	MESH:D014376	MAPK9	Innate Immune System	REACT:R-HSA-168249	F0806-0425
apoptotic process	GO:0006915	Tuberculosis	MESH:D014376	MAPK9	MyD88:Mal cascade initiated on plasma membrane	REACT:R-HSA-166058	F0806-0425
apoptotic process	GO:0006915	Tuberculosis	MESH:D014376	MAPK9	Pertussis	KEGG:hsa05133	F0806-0425
apoptotic process	GO:0006915	Tuberculosis	MESH:D014376	MAPK9	Toll Like Receptor 2 (TLR2) Cascade	REACT:R-HSA-181438	F0806-0425
apoptotic process	GO:0006915	Tuberculosis	MESH:D014376	MAPK9	Toll Like Receptor 4 (TLR4) Cascade	REACT:R-HSA-166016	F0806-0425
apoptotic process	GO:0006915	Tuberculosis	MESH:D014376	MAPK9	Toll-Like Receptors Cascades	REACT:R-HSA-168898	F0806-0425
apoptotic process	GO:0006915	Tuberculosis	MESH:D014376	MAPK9	Toll-like receptor signaling pathway	KEGG:hsa04620	F0806-0425
apoptotic process	GO:0006915	Tuberculosis	MESH:D014376	MAPK9	Toll Like Receptor TLR1:TLR2 Cascade	REACT:R-HSA-168179	F0806-0425
apoptotic process	GO:0006915	Tuberculosis	MESH:D014376	MAPK9	Toll Like Receptor TLR6:TLR2 Cascade	REACT:R-HSA-168188	F0806-0425
apoptotic process	GO:0006915	Tuberculosis	MESH:D014376	MAPK9	Tuberculosis	KEGG:hsa05152	F0806-0425
apoptotic process	GO:0006915	Tuberculosis	MESH:D014376	FGFR2	Adaptive Immune System	REACT:R-HSA-1280218	F0806-0425
apoptotic process	GO:0006915	Tuberculosis	MESH:D014376	FGFR2	Disease	REACT:R-HSA-1643685	F0806-0425
apoptotic process	GO:0006915	Tuberculosis	MESH:D014376	FGFR2	Immune System	REACT:R-HSA-168256	F0806-0425
apoptotic process	GO:0006915	Tuberculosis	MESH:D014376	FGFR2	Innate Immune System	REACT:R-HSA-168249	F0806-0425
apoptotic process	GO:0006915	Tuberculosis	MESH:D014376	PDPK1	Adaptive Immune System	REACT:R-HSA-1280218	F0806-0425
apoptotic process	GO:0006915	Tuberculosis	MESH:D014376	PDPK1	Disease	REACT:R-HSA-1643685	F0806-0425
apoptotic process	GO:0006915	Tuberculosis	MESH:D014376	PDPK1	Immune System	REACT:R-HSA-168256	F0806-0425
apoptotic process	GO:0006915	Tuberculosis	MESH:D014376	PDPK1	Innate Immune System	REACT:R-HSA-168249	F0806-0425
apoptotic process	GO:0006915	Tuberculosis	MESH:D014376	RPS6KA3	Activated TLR4 signalling	REACT:R-HSA-166054	F0806-0425
apoptotic process	GO:0006915	Tuberculosis	MESH:D014376	RPS6KA3	Immune System	REACT:R-HSA-168256	F0806-0425
apoptotic process	GO:0006915	Tuberculosis	MESH:D014376	RPS6KA3	Innate Immune System	REACT:R-HSA-168249	F0806-0425
apoptotic process	GO:0006915	Tuberculosis	MESH:D014376	RPS6KA3	MyD88:Mal cascade initiated on plasma membrane	REACT:R-HSA-166058	F0806-0425
apoptotic process	GO:0006915	Tuberculosis	MESH:D014376	RPS6KA3	Toll Like Receptor 2 (TLR2) Cascade	REACT:R-HSA-181438	F0806-0425
apoptotic process	GO:0006915	Tuberculosis	MESH:D014376	RPS6KA3	Toll Like Receptor 4 (TLR4) Cascade	REACT:R-HSA-166016	F0806-0425
apoptotic process	GO:0006915	Tuberculosis	MESH:D014376	RPS6KA3	Toll-Like Receptors Cascades	REACT:R-HSA-168898	F0806-0425
apoptotic process	GO:0006915	Tuberculosis	MESH:D014376	RPS6KA3	Toll Like Receptor TLR1:TLR2 Cascade	REACT:R-HSA-168179	F0806-0425
apoptotic process	GO:0006915	Tuberculosis	MESH:D014376	RPS6KA3	Toll Like Receptor TLR6:TLR2 Cascade	REACT:R-HSA-168188	F0806-0425
apoptotic process	GO:0006915	Tuberculosis	MESH:D014376	DUSP3	Activated TLR4 signalling	REACT:R-HSA-166054	F0806-0425
apoptotic process	GO:0006915	Tuberculosis	MESH:D014376	DUSP3	Immune System	REACT:R-HSA-168256	F0806-0425
apoptotic process	GO:0006915	Tuberculosis	MESH:D014376	DUSP3	Innate Immune System	REACT:R-HSA-168249	F0806-0425
apoptotic process	GO:0006915	Tuberculosis	MESH:D014376	DUSP3	MyD88:Mal cascade initiated on plasma membrane	REACT:R-HSA-166058	F0806-0425
apoptotic process	GO:0006915	Tuberculosis	MESH:D014376	DUSP3	Toll Like Receptor 2 (TLR2) Cascade	REACT:R-HSA-181438	F0806-0425
apoptotic process	GO:0006915	Tuberculosis	MESH:D014376	DUSP3	Toll Like Receptor 4 (TLR4) Cascade	REACT:R-HSA-166016	F0806-0425
apoptotic process	GO:0006915	Tuberculosis	MESH:D014376	DUSP3	Toll-Like Receptors Cascades	REACT:R-HSA-168898	F0806-0425
apoptotic process	GO:0006915	Tuberculosis	MESH:D014376	DUSP3	Toll Like Receptor TLR1:TLR2 Cascade	REACT:R-HSA-168179	F0806-0425
apoptotic process	GO:0006915	Tuberculosis	MESH:D014376	DUSP3	Toll Like Receptor TLR6:TLR2 Cascade	REACT:R-HSA-168188	F0806-0425
apoptotic process	GO:0006915	Tuberculosis	MESH:D014376	EGFR	Adaptive Immune System	REACT:R-HSA-1280218	F0806-0425
apoptotic process	GO:0006915	Tuberculosis	MESH:D014376	EGFR	Disease	REACT:R-HSA-1643685	F0806-0425
apoptotic process	GO:0006915	Tuberculosis	MESH:D014376	EGFR	Immune System	REACT:R-HSA-168256	F0806-0425
apoptotic process	GO:0006915	Tuberculosis	MESH:D014376	EGFR	Innate Immune System	REACT:R-HSA-168249	F0806-0425
apoptotic process	GO:0006915	Tuberculosis	MESH:D014376	EGFR	Vesicle-mediated transport	REACT:R-HSA-5653656	F0806-0425
apoptotic process	GO:0006915	Tuberculosis	MESH:D014376	ITK	Adaptive Immune System	REACT:R-HSA-1280218	F0806-0425
apoptotic process	GO:0006915	Tuberculosis	MESH:D014376	ITK	Immune System	REACT:R-HSA-168256	F0806-0425
apoptotic process	GO:0006915	Tuberculosis	MESH:D014376	ITK	Innate Immune System	REACT:R-HSA-168249	F0806-0425
apoptotic process	GO:0006915	Tuberculosis	MESH:D014376	BTK	Activated TLR4 signalling	REACT:R-HSA-166054	F0806-0425
apoptotic process	GO:0006915	Tuberculosis	MESH:D014376	BTK	Adaptive Immune System	REACT:R-HSA-1280218	F0806-0425
apoptotic process	GO:0006915	Tuberculosis	MESH:D014376	BTK	Antigen processing-Cross presentation	REACT:R-HSA-1236975	F0806-0425
apoptotic process	GO:0006915	Tuberculosis	MESH:D014376	BTK	Class I MHC mediated antigen processing & presentation	REACT:R-HSA-983169	F0806-0425
apoptotic process	GO:0006915	Tuberculosis	MESH:D014376	BTK	Disease	REACT:R-HSA-1643685	F0806-0425
apoptotic process	GO:0006915	Tuberculosis	MESH:D014376	BTK	Diseases associated with the TLR signaling cascade	REACT:R-HSA-5602358	F0806-0425
apoptotic process	GO:0006915	Tuberculosis	MESH:D014376	BTK	Diseases of Immune System	REACT:R-HSA-5260271	F0806-0425
apoptotic process	GO:0006915	Tuberculosis	MESH:D014376	BTK	ER-Phagosome pathway	REACT:R-HSA-1236974	F0806-0425
apoptotic process	GO:0006915	Tuberculosis	MESH:D014376	BTK	Immune System	REACT:R-HSA-168256	F0806-0425
apoptotic process	GO:0006915	Tuberculosis	MESH:D014376	BTK	Innate Immune System	REACT:R-HSA-168249	F0806-0425
apoptotic process	GO:0006915	Tuberculosis	MESH:D014376	BTK	IRAK4 deficiency (TLR2/4)	REACT:R-HSA-5603041	F0806-0425
apoptotic process	GO:0006915	Tuberculosis	MESH:D014376	BTK	MyD88 deficiency (TLR2/4)	REACT:R-HSA-5602498	F0806-0425
apoptotic process	GO:0006915	Tuberculosis	MESH:D014376	BTK	MyD88:Mal cascade initiated on plasma membrane	REACT:R-HSA-166058	F0806-0425
apoptotic process	GO:0006915	Tuberculosis	MESH:D014376	BTK	NF-kappa B signaling pathway	KEGG:hsa04064	F0806-0425
apoptotic process	GO:0006915	Tuberculosis	MESH:D014376	BTK	Toll Like Receptor 2 (TLR2) Cascade	REACT:R-HSA-181438	F0806-0425
apoptotic process	GO:0006915	Tuberculosis	MESH:D014376	BTK	Toll Like Receptor 4 (TLR4) Cascade	REACT:R-HSA-166016	F0806-0425
apoptotic process	GO:0006915	Tuberculosis	MESH:D014376	BTK	Toll-Like Receptors Cascades	REACT:R-HSA-168898	F0806-0425
apoptotic process	GO:0006915	Tuberculosis	MESH:D014376	BTK	Toll Like Receptor TLR1:TLR2 Cascade	REACT:R-HSA-168179	F0806-0425
apoptotic process	GO:0006915	Tuberculosis	MESH:D014376	BTK	Toll Like Receptor TLR6:TLR2 Cascade	REACT:R-HSA-168188	F0806-0425
apoptotic process	GO:0006915	Tuberculosis	MESH:D014376	SYK	Adaptive Immune System	REACT:R-HSA-1280218	F0806-0425
apoptotic process	GO:0006915	Tuberculosis	MESH:D014376	SYK	Immune System	REACT:R-HSA-168256	F0806-0425
apoptotic process	GO:0006915	Tuberculosis	MESH:D014376	SYK	Innate Immune System	REACT:R-HSA-168249	F0806-0425
apoptotic process	GO:0006915	Tuberculosis	MESH:D014376	SYK	NF-kappa B signaling pathway	KEGG:hsa04064	F0806-0425
apoptotic process	GO:0006915	Tuberculosis	MESH:D014376	SYK	Tuberculosis	KEGG:hsa05152	F0806-0425
apoptotic process	GO:0006915	Tuberculosis	MESH:D014376	MAPK1	Activated TLR4 signalling	REACT:R-HSA-166054	F0806-0425
apoptotic process	GO:0006915	Tuberculosis	MESH:D014376	MAPK1	Adaptive Immune System	REACT:R-HSA-1280218	F0806-0425
apoptotic process	GO:0006915	Tuberculosis	MESH:D014376	MAPK1	Disease	REACT:R-HSA-1643685	F0806-0425
apoptotic process	GO:0006915	Tuberculosis	MESH:D014376	MAPK1	Hepatitis B	KEGG:hsa05161	F0806-0425
apoptotic process	GO:0006915	Tuberculosis	MESH:D014376	MAPK1	Immune System	REACT:R-HSA-168256	F0806-0425
apoptotic process	GO:0006915	Tuberculosis	MESH:D014376	MAPK1	Innate Immune System	REACT:R-HSA-168249	F0806-0425
apoptotic process	GO:0006915	Tuberculosis	MESH:D014376	MAPK1	MyD88:Mal cascade initiated on plasma membrane	REACT:R-HSA-166058	F0806-0425
apoptotic process	GO:0006915	Tuberculosis	MESH:D014376	MAPK1	Neutrophil degranulation	REACT:R-HSA-6798695	F0806-0425
apoptotic process	GO:0006915	Tuberculosis	MESH:D014376	MAPK1	Pertussis	KEGG:hsa05133	F0806-0425
apoptotic process	GO:0006915	Tuberculosis	MESH:D014376	MAPK1	Toll Like Receptor 2 (TLR2) Cascade	REACT:R-HSA-181438	F0806-0425
apoptotic process	GO:0006915	Tuberculosis	MESH:D014376	MAPK1	Toll Like Receptor 4 (TLR4) Cascade	REACT:R-HSA-166016	F0806-0425
apoptotic process	GO:0006915	Tuberculosis	MESH:D014376	MAPK1	Toll-Like Receptors Cascades	REACT:R-HSA-168898	F0806-0425
apoptotic process	GO:0006915	Tuberculosis	MESH:D014376	MAPK1	Toll-like receptor signaling pathway	KEGG:hsa04620	F0806-0425
apoptotic process	GO:0006915	Tuberculosis	MESH:D014376	MAPK1	Toll Like Receptor TLR1:TLR2 Cascade	REACT:R-HSA-168179	F0806-0425
apoptotic process	GO:0006915	Tuberculosis	MESH:D014376	MAPK1	Toll Like Receptor TLR6:TLR2 Cascade	REACT:R-HSA-168188	F0806-0425
apoptotic process	GO:0006915	Tuberculosis	MESH:D014376	MAPK1	Tuberculosis	KEGG:hsa05152	F0806-0425
apoptotic process	GO:0006915	Tuberculosis	MESH:D014376	MAPKAPK2	Activated TLR4 signalling	REACT:R-HSA-166054	F0806-0425
apoptotic process	GO:0006915	Tuberculosis	MESH:D014376	MAPKAPK2	Immune System	REACT:R-HSA-168256	F0806-0425
apoptotic process	GO:0006915	Tuberculosis	MESH:D014376	MAPKAPK2	Innate Immune System	REACT:R-HSA-168249	F0806-0425
apoptotic process	GO:0006915	Tuberculosis	MESH:D014376	MAPKAPK2	MyD88:Mal cascade initiated on plasma membrane	REACT:R-HSA-166058	F0806-0425
apoptotic process	GO:0006915	Tuberculosis	MESH:D014376	MAPKAPK2	Toll Like Receptor 2 (TLR2) Cascade	REACT:R-HSA-181438	F0806-0425
apoptotic process	GO:0006915	Tuberculosis	MESH:D014376	MAPKAPK2	Toll Like Receptor 4 (TLR4) Cascade	REACT:R-HSA-166016	F0806-0425
apoptotic process	GO:0006915	Tuberculosis	MESH:D014376	MAPKAPK2	Toll-Like Receptors Cascades	REACT:R-HSA-168898	F0806-0425
apoptotic process	GO:0006915	Tuberculosis	MESH:D014376	MAPKAPK2	Toll Like Receptor TLR1:TLR2 Cascade	REACT:R-HSA-168179	F0806-0425
apoptotic process	GO:0006915	Tuberculosis	MESH:D014376	MAPKAPK2	Toll Like Receptor TLR6:TLR2 Cascade	REACT:R-HSA-168188	F0806-0425
apoptotic process	GO:0006915	Tuberculosis	MESH:D014376	CTSL	Adaptive Immune System	REACT:R-HSA-1280218	F0806-0425
apoptotic process	GO:0006915	Tuberculosis	MESH:D014376	CTSL	Antigen processing-Cross presentation	REACT:R-HSA-1236975	F0806-0425
apoptotic process	GO:0006915	Tuberculosis	MESH:D014376	CTSL	Class I MHC mediated antigen processing & presentation	REACT:R-HSA-983169	F0806-0425
apoptotic process	GO:0006915	Tuberculosis	MESH:D014376	CTSL	Immune System	REACT:R-HSA-168256	F0806-0425
apoptotic process	GO:0006915	Tuberculosis	MESH:D014376	CTSL	Innate Immune System	REACT:R-HSA-168249	F0806-0425
apoptotic process	GO:0006915	Tuberculosis	MESH:D014376	CTSL	Lysosome	KEGG:hsa04142	F0806-0425
apoptotic process	GO:0006915	Tuberculosis	MESH:D014376	CTSL	Phagosome	KEGG:hsa04145	F0806-0425
apoptotic process	GO:0006915	Tuberculosis	MESH:D014376	CTSL	Toll-Like Receptors Cascades	REACT:R-HSA-168898	F0806-0425
apoptotic process	GO:0006915	Tuberculosis	MESH:D014376	TNKS	Disease	REACT:R-HSA-1643685	F0806-0425
apoptotic process	GO:0006915	Tuberculosis	MESH:D014376	JAK3	Immune System	REACT:R-HSA-168256	F0806-0425
apoptotic process	GO:0006915	Tuberculosis	MESH:D014376	JAK3	Innate Immune System	REACT:R-HSA-168249	F0806-0425
apoptotic process	GO:0006915	Tuberculosis	MESH:D014376	JAK2	Disease	REACT:R-HSA-1643685	F0806-0425
apoptotic process	GO:0006915	Tuberculosis	MESH:D014376	JAK2	Immune System	REACT:R-HSA-168256	F0806-0425
apoptotic process	GO:0006915	Tuberculosis	MESH:D014376	JAK2	Innate Immune System	REACT:R-HSA-168249	F0806-0425
apoptotic process	GO:0006915	Tuberculosis	MESH:D014376	JAK2	Tuberculosis	KEGG:hsa05152	F0806-0425
apoptotic process	GO:0006915	Tuberculosis	MESH:D014376	ACACA	Disease	REACT:R-HSA-1643685	F0806-0425
apoptotic process	GO:0006915	Tuberculosis	MESH:D014376	PIK3CD	Adaptive Immune System	REACT:R-HSA-1280218	F0806-0425
apoptotic process	GO:0006915	Tuberculosis	MESH:D014376	PIK3CD	Disease	REACT:R-HSA-1643685	F0806-0425
apoptotic process	GO:0006915	Tuberculosis	MESH:D014376	PIK3CD	Hepatitis B	KEGG:hsa05161	F0806-0425
apoptotic process	GO:0006915	Tuberculosis	MESH:D014376	PIK3CD	Immune System	REACT:R-HSA-168256	F0806-0425
apoptotic process	GO:0006915	Tuberculosis	MESH:D014376	PIK3CD	Innate Immune System	REACT:R-HSA-168249	F0806-0425
apoptotic process	GO:0006915	Tuberculosis	MESH:D014376	PIK3CD	Toll-like receptor signaling pathway	KEGG:hsa04620	F0806-0425
apoptotic process	GO:0006915	Tuberculosis	MESH:D014376	PIK3CA	Adaptive Immune System	REACT:R-HSA-1280218	F0806-0425
apoptotic process	GO:0006915	Tuberculosis	MESH:D014376	PIK3CA	Disease	REACT:R-HSA-1643685	F0806-0425
apoptotic process	GO:0006915	Tuberculosis	MESH:D014376	PIK3CA	Hepatitis B	KEGG:hsa05161	F0806-0425
apoptotic process	GO:0006915	Tuberculosis	MESH:D014376	PIK3CA	Immune System	REACT:R-HSA-168256	F0806-0425
apoptotic process	GO:0006915	Tuberculosis	MESH:D014376	PIK3CA	Innate Immune System	REACT:R-HSA-168249	F0806-0425
apoptotic process	GO:0006915	Tuberculosis	MESH:D014376	PIK3CA	Toll-like receptor signaling pathway	KEGG:hsa04620	F0806-0425
apoptotic process	GO:0006915	Tuberculosis	MESH:D014376	BRAF	Disease	REACT:R-HSA-1643685	F0806-0425
apoptotic process	GO:0006915	Tuberculosis	MESH:D014376	BRAF	Immune System	REACT:R-HSA-168256	F0806-0425
apoptotic process	GO:0006915	Tuberculosis	MESH:D014376	BRAF	Innate Immune System	REACT:R-HSA-168249	F0806-0425
apoptotic process	GO:0006915	Tuberculosis	MESH:D014376	MAP2K1	Activated TLR4 signalling	REACT:R-HSA-166054	F0806-0425
apoptotic process	GO:0006915	Tuberculosis	MESH:D014376	MAP2K1	Disease	REACT:R-HSA-1643685	F0806-0425
apoptotic process	GO:0006915	Tuberculosis	MESH:D014376	MAP2K1	Hepatitis B	KEGG:hsa05161	F0806-0425
apoptotic process	GO:0006915	Tuberculosis	MESH:D014376	MAP2K1	Immune System	REACT:R-HSA-168256	F0806-0425
apoptotic process	GO:0006915	Tuberculosis	MESH:D014376	MAP2K1	Innate Immune System	REACT:R-HSA-168249	F0806-0425
apoptotic process	GO:0006915	Tuberculosis	MESH:D014376	MAP2K1	MyD88:Mal cascade initiated on plasma membrane	REACT:R-HSA-166058	F0806-0425
apoptotic process	GO:0006915	Tuberculosis	MESH:D014376	MAP2K1	Toll Like Receptor 2 (TLR2) Cascade	REACT:R-HSA-181438	F0806-0425
apoptotic process	GO:0006915	Tuberculosis	MESH:D014376	MAP2K1	Toll Like Receptor 4 (TLR4) Cascade	REACT:R-HSA-166016	F0806-0425
apoptotic process	GO:0006915	Tuberculosis	MESH:D014376	MAP2K1	Toll-Like Receptors Cascades	REACT:R-HSA-168898	F0806-0425
apoptotic process	GO:0006915	Tuberculosis	MESH:D014376	MAP2K1	Toll-like receptor signaling pathway	KEGG:hsa04620	F0806-0425
apoptotic process	GO:0006915	Tuberculosis	MESH:D014376	MAP2K1	Toll Like Receptor TLR1:TLR2 Cascade	REACT:R-HSA-168179	F0806-0425
apoptotic process	GO:0006915	Tuberculosis	MESH:D014376	MAP2K1	Toll Like Receptor TLR6:TLR2 Cascade	REACT:R-HSA-168188	F0806-0425
apoptotic process	GO:0006915	Tuberculosis	MESH:D014376	PIK3CB	Adaptive Immune System	REACT:R-HSA-1280218	F0806-0425
apoptotic process	GO:0006915	Tuberculosis	MESH:D014376	PIK3CB	Disease	REACT:R-HSA-1643685	F0806-0425
apoptotic process	GO:0006915	Tuberculosis	MESH:D014376	PIK3CB	Hepatitis B	KEGG:hsa05161	F0806-0425
apoptotic process	GO:0006915	Tuberculosis	MESH:D014376	PIK3CB	Immune System	REACT:R-HSA-168256	F0806-0425
apoptotic process	GO:0006915	Tuberculosis	MESH:D014376	PIK3CB	Innate Immune System	REACT:R-HSA-168249	F0806-0425
apoptotic process	GO:0006915	Tuberculosis	MESH:D014376	PIK3CB	Toll-like receptor signaling pathway	KEGG:hsa04620	F0806-0425
apoptotic process	GO:0006915	Tuberculosis	MESH:D014376	ROCK1	Immune System	REACT:R-HSA-168256	F0806-0425
apoptotic process	GO:0006915	Tuberculosis	MESH:D014376	ROCK1	Innate Immune System	REACT:R-HSA-168249	F0806-0425
apoptotic process	GO:0006915	Tuberculosis	MESH:D014376	ROCK1	Neutrophil degranulation	REACT:R-HSA-6798695	F0806-0425
apoptotic process	GO:0006915	Tuberculosis	MESH:D014376	MAPK3	Activated TLR4 signalling	REACT:R-HSA-166054	F0806-0425
apoptotic process	GO:0006915	Tuberculosis	MESH:D014376	MAPK3	Adaptive Immune System	REACT:R-HSA-1280218	F0806-0425
apoptotic process	GO:0006915	Tuberculosis	MESH:D014376	MAPK3	Disease	REACT:R-HSA-1643685	F0806-0425
apoptotic process	GO:0006915	Tuberculosis	MESH:D014376	MAPK3	Hepatitis B	KEGG:hsa05161	F0806-0425
apoptotic process	GO:0006915	Tuberculosis	MESH:D014376	MAPK3	Immune System	REACT:R-HSA-168256	F0806-0425
apoptotic process	GO:0006915	Tuberculosis	MESH:D014376	MAPK3	Innate Immune System	REACT:R-HSA-168249	F0806-0425
apoptotic process	GO:0006915	Tuberculosis	MESH:D014376	MAPK3	MyD88:Mal cascade initiated on plasma membrane	REACT:R-HSA-166058	F0806-0425
apoptotic process	GO:0006915	Tuberculosis	MESH:D014376	MAPK3	Pertussis	KEGG:hsa05133	F0806-0425
apoptotic process	GO:0006915	Tuberculosis	MESH:D014376	MAPK3	Toll Like Receptor 2 (TLR2) Cascade	REACT:R-HSA-181438	F0806-0425
apoptotic process	GO:0006915	Tuberculosis	MESH:D014376	MAPK3	Toll Like Receptor 4 (TLR4) Cascade	REACT:R-HSA-166016	F0806-0425
apoptotic process	GO:0006915	Tuberculosis	MESH:D014376	MAPK3	Toll-Like Receptors Cascades	REACT:R-HSA-168898	F0806-0425
apoptotic process	GO:0006915	Tuberculosis	MESH:D014376	MAPK3	Toll-like receptor signaling pathway	KEGG:hsa04620	F0806-0425
apoptotic process	GO:0006915	Tuberculosis	MESH:D014376	MAPK3	Toll Like Receptor TLR1:TLR2 Cascade	REACT:R-HSA-168179	F0806-0425
apoptotic process	GO:0006915	Tuberculosis	MESH:D014376	MAPK3	Toll Like Receptor TLR6:TLR2 Cascade	REACT:R-HSA-168188	F0806-0425
apoptotic process	GO:0006915	Tuberculosis	MESH:D014376	MAPK3	Tuberculosis	KEGG:hsa05152	F0806-0425
apoptotic process	GO:0006915	Tuberculosis	MESH:D014376	CSNK2A1	NF-kappa B signaling pathway	KEGG:hsa04064	F0806-0425
apoptotic process	GO:0006915	Tuberculosis	MESH:D014376	SLC8A1	SLC-mediated transmembrane transport	REACT:R-HSA-425407	F0806-0425
apoptotic process	GO:0006915	Tuberculosis	MESH:D014376	SLC8A1	Transmembrane transport of small molecules	REACT:R-HSA-382551	F0806-0425
cell population proliferation	GO:0008283	Tuberculosis	MESH:D014376	FLT3	Immune System	REACT:R-HSA-168256	F0806-0425
cell population proliferation	GO:0008283	Tuberculosis	MESH:D014376	KIF11	Adaptive Immune System	REACT:R-HSA-1280218	F0806-0425
cell population proliferation	GO:0008283	Tuberculosis	MESH:D014376	KIF11	Immune System	REACT:R-HSA-168256	F0806-0425
cell population proliferation	GO:0008283	Tuberculosis	MESH:D014376	KIF11	Vesicle-mediated transport	REACT:R-HSA-5653656	F0806-0425
cell population proliferation	GO:0008283	Tuberculosis	MESH:D014376	MAPK10	Activated TLR4 signalling	REACT:R-HSA-166054	F0806-0425
cell population proliferation	GO:0008283	Tuberculosis	MESH:D014376	MAPK10	Hepatitis B	KEGG:hsa05161	F0806-0425
cell population proliferation	GO:0008283	Tuberculosis	MESH:D014376	MAPK10	Immune System	REACT:R-HSA-168256	F0806-0425
cell population proliferation	GO:0008283	Tuberculosis	MESH:D014376	MAPK10	Innate Immune System	REACT:R-HSA-168249	F0806-0425
cell population proliferation	GO:0008283	Tuberculosis	MESH:D014376	MAPK10	MyD88:Mal cascade initiated on plasma membrane	REACT:R-HSA-166058	F0806-0425
cell population proliferation	GO:0008283	Tuberculosis	MESH:D014376	MAPK10	Pertussis	KEGG:hsa05133	F0806-0425
cell population proliferation	GO:0008283	Tuberculosis	MESH:D014376	MAPK10	Toll Like Receptor 2 (TLR2) Cascade	REACT:R-HSA-181438	F0806-0425
cell population proliferation	GO:0008283	Tuberculosis	MESH:D014376	MAPK10	Toll Like Receptor 4 (TLR4) Cascade	REACT:R-HSA-166016	F0806-0425
cell population proliferation	GO:0008283	Tuberculosis	MESH:D014376	MAPK10	Toll-Like Receptors Cascades	REACT:R-HSA-168898	F0806-0425
cell population proliferation	GO:0008283	Tuberculosis	MESH:D014376	MAPK10	Toll-like receptor signaling pathway	KEGG:hsa04620	F0806-0425
cell population proliferation	GO:0008283	Tuberculosis	MESH:D014376	MAPK10	Toll Like Receptor TLR1:TLR2 Cascade	REACT:R-HSA-168179	F0806-0425
cell population proliferation	GO:0008283	Tuberculosis	MESH:D014376	MAPK10	Toll Like Receptor TLR6:TLR2 Cascade	REACT:R-HSA-168188	F0806-0425
cell population proliferation	GO:0008283	Tuberculosis	MESH:D014376	MAPK10	Tuberculosis	KEGG:hsa05152	F0806-0425
cell population proliferation	GO:0008283	Tuberculosis	MESH:D014376	PTK2B	Hepatitis B	KEGG:hsa05161	F0806-0425
cell population proliferation	GO:0008283	Tuberculosis	MESH:D014376	PTK2B	Immune System	REACT:R-HSA-168256	F0806-0425
cell population proliferation	GO:0008283	Tuberculosis	MESH:D014376	CDK2	Hepatitis B	KEGG:hsa05161	F0806-0425
cell population proliferation	GO:0008283	Tuberculosis	MESH:D014376	MAPK9	Activated TLR4 signalling	REACT:R-HSA-166054	F0806-0425
cell population proliferation	GO:0008283	Tuberculosis	MESH:D014376	MAPK9	Hepatitis B	KEGG:hsa05161	F0806-0425
cell population proliferation	GO:0008283	Tuberculosis	MESH:D014376	MAPK9	Immune System	REACT:R-HSA-168256	F0806-0425
cell population proliferation	GO:0008283	Tuberculosis	MESH:D014376	MAPK9	Innate Immune System	REACT:R-HSA-168249	F0806-0425
cell population proliferation	GO:0008283	Tuberculosis	MESH:D014376	MAPK9	MyD88:Mal cascade initiated on plasma membrane	REACT:R-HSA-166058	F0806-0425
cell population proliferation	GO:0008283	Tuberculosis	MESH:D014376	MAPK9	Pertussis	KEGG:hsa05133	F0806-0425
cell population proliferation	GO:0008283	Tuberculosis	MESH:D014376	MAPK9	Toll Like Receptor 2 (TLR2) Cascade	REACT:R-HSA-181438	F0806-0425
cell population proliferation	GO:0008283	Tuberculosis	MESH:D014376	MAPK9	Toll Like Receptor 4 (TLR4) Cascade	REACT:R-HSA-166016	F0806-0425
cell population proliferation	GO:0008283	Tuberculosis	MESH:D014376	MAPK9	Toll-Like Receptors Cascades	REACT:R-HSA-168898	F0806-0425
cell population proliferation	GO:0008283	Tuberculosis	MESH:D014376	MAPK9	Toll-like receptor signaling pathway	KEGG:hsa04620	F0806-0425
cell population proliferation	GO:0008283	Tuberculosis	MESH:D014376	MAPK9	Toll Like Receptor TLR1:TLR2 Cascade	REACT:R-HSA-168179	F0806-0425
cell population proliferation	GO:0008283	Tuberculosis	MESH:D014376	MAPK9	Toll Like Receptor TLR6:TLR2 Cascade	REACT:R-HSA-168188	F0806-0425
cell population proliferation	GO:0008283	Tuberculosis	MESH:D014376	MAPK9	Tuberculosis	KEGG:hsa05152	F0806-0425
cell population proliferation	GO:0008283	Tuberculosis	MESH:D014376	FGFR2	Adaptive Immune System	REACT:R-HSA-1280218	F0806-0425
cell population proliferation	GO:0008283	Tuberculosis	MESH:D014376	FGFR2	Disease	REACT:R-HSA-1643685	F0806-0425
cell population proliferation	GO:0008283	Tuberculosis	MESH:D014376	FGFR2	Immune System	REACT:R-HSA-168256	F0806-0425
cell population proliferation	GO:0008283	Tuberculosis	MESH:D014376	FGFR2	Innate Immune System	REACT:R-HSA-168249	F0806-0425
cell population proliferation	GO:0008283	Tuberculosis	MESH:D014376	PDPK1	Adaptive Immune System	REACT:R-HSA-1280218	F0806-0425
cell population proliferation	GO:0008283	Tuberculosis	MESH:D014376	PDPK1	Disease	REACT:R-HSA-1643685	F0806-0425
cell population proliferation	GO:0008283	Tuberculosis	MESH:D014376	PDPK1	Immune System	REACT:R-HSA-168256	F0806-0425
cell population proliferation	GO:0008283	Tuberculosis	MESH:D014376	PDPK1	Innate Immune System	REACT:R-HSA-168249	F0806-0425
cell population proliferation	GO:0008283	Tuberculosis	MESH:D014376	RPS6KA3	Activated TLR4 signalling	REACT:R-HSA-166054	F0806-0425
cell population proliferation	GO:0008283	Tuberculosis	MESH:D014376	RPS6KA3	Immune System	REACT:R-HSA-168256	F0806-0425
cell population proliferation	GO:0008283	Tuberculosis	MESH:D014376	RPS6KA3	Innate Immune System	REACT:R-HSA-168249	F0806-0425
cell population proliferation	GO:0008283	Tuberculosis	MESH:D014376	RPS6KA3	MyD88:Mal cascade initiated on plasma membrane	REACT:R-HSA-166058	F0806-0425
cell population proliferation	GO:0008283	Tuberculosis	MESH:D014376	RPS6KA3	Toll Like Receptor 2 (TLR2) Cascade	REACT:R-HSA-181438	F0806-0425
cell population proliferation	GO:0008283	Tuberculosis	MESH:D014376	RPS6KA3	Toll Like Receptor 4 (TLR4) Cascade	REACT:R-HSA-166016	F0806-0425
cell population proliferation	GO:0008283	Tuberculosis	MESH:D014376	RPS6KA3	Toll-Like Receptors Cascades	REACT:R-HSA-168898	F0806-0425
cell population proliferation	GO:0008283	Tuberculosis	MESH:D014376	RPS6KA3	Toll Like Receptor TLR1:TLR2 Cascade	REACT:R-HSA-168179	F0806-0425
cell population proliferation	GO:0008283	Tuberculosis	MESH:D014376	RPS6KA3	Toll Like Receptor TLR6:TLR2 Cascade	REACT:R-HSA-168188	F0806-0425
cell population proliferation	GO:0008283	Tuberculosis	MESH:D014376	DUSP3	Activated TLR4 signalling	REACT:R-HSA-166054	F0806-0425
cell population proliferation	GO:0008283	Tuberculosis	MESH:D014376	DUSP3	Immune System	REACT:R-HSA-168256	F0806-0425
cell population proliferation	GO:0008283	Tuberculosis	MESH:D014376	DUSP3	Innate Immune System	REACT:R-HSA-168249	F0806-0425
cell population proliferation	GO:0008283	Tuberculosis	MESH:D014376	DUSP3	MyD88:Mal cascade initiated on plasma membrane	REACT:R-HSA-166058	F0806-0425
cell population proliferation	GO:0008283	Tuberculosis	MESH:D014376	DUSP3	Toll Like Receptor 2 (TLR2) Cascade	REACT:R-HSA-181438	F0806-0425
cell population proliferation	GO:0008283	Tuberculosis	MESH:D014376	DUSP3	Toll Like Receptor 4 (TLR4) Cascade	REACT:R-HSA-166016	F0806-0425
cell population proliferation	GO:0008283	Tuberculosis	MESH:D014376	DUSP3	Toll-Like Receptors Cascades	REACT:R-HSA-168898	F0806-0425
cell population proliferation	GO:0008283	Tuberculosis	MESH:D014376	DUSP3	Toll Like Receptor TLR1:TLR2 Cascade	REACT:R-HSA-168179	F0806-0425
cell population proliferation	GO:0008283	Tuberculosis	MESH:D014376	DUSP3	Toll Like Receptor TLR6:TLR2 Cascade	REACT:R-HSA-168188	F0806-0425
cell population proliferation	GO:0008283	Tuberculosis	MESH:D014376	EGFR	Adaptive Immune System	REACT:R-HSA-1280218	F0806-0425
cell population proliferation	GO:0008283	Tuberculosis	MESH:D014376	EGFR	Disease	REACT:R-HSA-1643685	F0806-0425
cell population proliferation	GO:0008283	Tuberculosis	MESH:D014376	EGFR	Immune System	REACT:R-HSA-168256	F0806-0425
cell population proliferation	GO:0008283	Tuberculosis	MESH:D014376	EGFR	Innate Immune System	REACT:R-HSA-168249	F0806-0425
cell population proliferation	GO:0008283	Tuberculosis	MESH:D014376	EGFR	Vesicle-mediated transport	REACT:R-HSA-5653656	F0806-0425
cell population proliferation	GO:0008283	Tuberculosis	MESH:D014376	ITK	Adaptive Immune System	REACT:R-HSA-1280218	F0806-0425
cell population proliferation	GO:0008283	Tuberculosis	MESH:D014376	ITK	Immune System	REACT:R-HSA-168256	F0806-0425
cell population proliferation	GO:0008283	Tuberculosis	MESH:D014376	ITK	Innate Immune System	REACT:R-HSA-168249	F0806-0425
cell population proliferation	GO:0008283	Tuberculosis	MESH:D014376	BTK	Activated TLR4 signalling	REACT:R-HSA-166054	F0806-0425
cell population proliferation	GO:0008283	Tuberculosis	MESH:D014376	BTK	Adaptive Immune System	REACT:R-HSA-1280218	F0806-0425
cell population proliferation	GO:0008283	Tuberculosis	MESH:D014376	BTK	Antigen processing-Cross presentation	REACT:R-HSA-1236975	F0806-0425
cell population proliferation	GO:0008283	Tuberculosis	MESH:D014376	BTK	Class I MHC mediated antigen processing & presentation	REACT:R-HSA-983169	F0806-0425
cell population proliferation	GO:0008283	Tuberculosis	MESH:D014376	BTK	Disease	REACT:R-HSA-1643685	F0806-0425
cell population proliferation	GO:0008283	Tuberculosis	MESH:D014376	BTK	Diseases associated with the TLR signaling cascade	REACT:R-HSA-5602358	F0806-0425
cell population proliferation	GO:0008283	Tuberculosis	MESH:D014376	BTK	Diseases of Immune System	REACT:R-HSA-5260271	F0806-0425
cell population proliferation	GO:0008283	Tuberculosis	MESH:D014376	BTK	ER-Phagosome pathway	REACT:R-HSA-1236974	F0806-0425
cell population proliferation	GO:0008283	Tuberculosis	MESH:D014376	BTK	Immune System	REACT:R-HSA-168256	F0806-0425
cell population proliferation	GO:0008283	Tuberculosis	MESH:D014376	BTK	Innate Immune System	REACT:R-HSA-168249	F0806-0425
cell population proliferation	GO:0008283	Tuberculosis	MESH:D014376	BTK	IRAK4 deficiency (TLR2/4)	REACT:R-HSA-5603041	F0806-0425
cell population proliferation	GO:0008283	Tuberculosis	MESH:D014376	BTK	MyD88 deficiency (TLR2/4)	REACT:R-HSA-5602498	F0806-0425
cell population proliferation	GO:0008283	Tuberculosis	MESH:D014376	BTK	MyD88:Mal cascade initiated on plasma membrane	REACT:R-HSA-166058	F0806-0425
cell population proliferation	GO:0008283	Tuberculosis	MESH:D014376	BTK	NF-kappa B signaling pathway	KEGG:hsa04064	F0806-0425
cell population proliferation	GO:0008283	Tuberculosis	MESH:D014376	BTK	Toll Like Receptor 2 (TLR2) Cascade	REACT:R-HSA-181438	F0806-0425
cell population proliferation	GO:0008283	Tuberculosis	MESH:D014376	BTK	Toll Like Receptor 4 (TLR4) Cascade	REACT:R-HSA-166016	F0806-0425
cell population proliferation	GO:0008283	Tuberculosis	MESH:D014376	BTK	Toll-Like Receptors Cascades	REACT:R-HSA-168898	F0806-0425
cell population proliferation	GO:0008283	Tuberculosis	MESH:D014376	BTK	Toll Like Receptor TLR1:TLR2 Cascade	REACT:R-HSA-168179	F0806-0425
cell population proliferation	GO:0008283	Tuberculosis	MESH:D014376	BTK	Toll Like Receptor TLR6:TLR2 Cascade	REACT:R-HSA-168188	F0806-0425
cell population proliferation	GO:0008283	Tuberculosis	MESH:D014376	SYK	Adaptive Immune System	REACT:R-HSA-1280218	F0806-0425
cell population proliferation	GO:0008283	Tuberculosis	MESH:D014376	SYK	Immune System	REACT:R-HSA-168256	F0806-0425
cell population proliferation	GO:0008283	Tuberculosis	MESH:D014376	SYK	Innate Immune System	REACT:R-HSA-168249	F0806-0425
cell population proliferation	GO:0008283	Tuberculosis	MESH:D014376	SYK	NF-kappa B signaling pathway	KEGG:hsa04064	F0806-0425
cell population proliferation	GO:0008283	Tuberculosis	MESH:D014376	SYK	Tuberculosis	KEGG:hsa05152	F0806-0425
cell population proliferation	GO:0008283	Tuberculosis	MESH:D014376	MAPK1	Activated TLR4 signalling	REACT:R-HSA-166054	F0806-0425
cell population proliferation	GO:0008283	Tuberculosis	MESH:D014376	MAPK1	Adaptive Immune System	REACT:R-HSA-1280218	F0806-0425
cell population proliferation	GO:0008283	Tuberculosis	MESH:D014376	MAPK1	Disease	REACT:R-HSA-1643685	F0806-0425
cell population proliferation	GO:0008283	Tuberculosis	MESH:D014376	MAPK1	Hepatitis B	KEGG:hsa05161	F0806-0425
cell population proliferation	GO:0008283	Tuberculosis	MESH:D014376	MAPK1	Immune System	REACT:R-HSA-168256	F0806-0425
cell population proliferation	GO:0008283	Tuberculosis	MESH:D014376	MAPK1	Innate Immune System	REACT:R-HSA-168249	F0806-0425
cell population proliferation	GO:0008283	Tuberculosis	MESH:D014376	MAPK1	MyD88:Mal cascade initiated on plasma membrane	REACT:R-HSA-166058	F0806-0425
cell population proliferation	GO:0008283	Tuberculosis	MESH:D014376	MAPK1	Neutrophil degranulation	REACT:R-HSA-6798695	F0806-0425
cell population proliferation	GO:0008283	Tuberculosis	MESH:D014376	MAPK1	Pertussis	KEGG:hsa05133	F0806-0425
cell population proliferation	GO:0008283	Tuberculosis	MESH:D014376	MAPK1	Toll Like Receptor 2 (TLR2) Cascade	REACT:R-HSA-181438	F0806-0425
cell population proliferation	GO:0008283	Tuberculosis	MESH:D014376	MAPK1	Toll Like Receptor 4 (TLR4) Cascade	REACT:R-HSA-166016	F0806-0425
cell population proliferation	GO:0008283	Tuberculosis	MESH:D014376	MAPK1	Toll-Like Receptors Cascades	REACT:R-HSA-168898	F0806-0425
cell population proliferation	GO:0008283	Tuberculosis	MESH:D014376	MAPK1	Toll-like receptor signaling pathway	KEGG:hsa04620	F0806-0425
cell population proliferation	GO:0008283	Tuberculosis	MESH:D014376	MAPK1	Toll Like Receptor TLR1:TLR2 Cascade	REACT:R-HSA-168179	F0806-0425
cell population proliferation	GO:0008283	Tuberculosis	MESH:D014376	MAPK1	Toll Like Receptor TLR6:TLR2 Cascade	REACT:R-HSA-168188	F0806-0425
cell population proliferation	GO:0008283	Tuberculosis	MESH:D014376	MAPK1	Tuberculosis	KEGG:hsa05152	F0806-0425
cell population proliferation	GO:0008283	Tuberculosis	MESH:D014376	MAPKAPK2	Activated TLR4 signalling	REACT:R-HSA-166054	F0806-0425
cell population proliferation	GO:0008283	Tuberculosis	MESH:D014376	MAPKAPK2	Immune System	REACT:R-HSA-168256	F0806-0425
cell population proliferation	GO:0008283	Tuberculosis	MESH:D014376	MAPKAPK2	Innate Immune System	REACT:R-HSA-168249	F0806-0425
cell population proliferation	GO:0008283	Tuberculosis	MESH:D014376	MAPKAPK2	MyD88:Mal cascade initiated on plasma membrane	REACT:R-HSA-166058	F0806-0425
cell population proliferation	GO:0008283	Tuberculosis	MESH:D014376	MAPKAPK2	Toll Like Receptor 2 (TLR2) Cascade	REACT:R-HSA-181438	F0806-0425
cell population proliferation	GO:0008283	Tuberculosis	MESH:D014376	MAPKAPK2	Toll Like Receptor 4 (TLR4) Cascade	REACT:R-HSA-166016	F0806-0425
cell population proliferation	GO:0008283	Tuberculosis	MESH:D014376	MAPKAPK2	Toll-Like Receptors Cascades	REACT:R-HSA-168898	F0806-0425
cell population proliferation	GO:0008283	Tuberculosis	MESH:D014376	MAPKAPK2	Toll Like Receptor TLR1:TLR2 Cascade	REACT:R-HSA-168179	F0806-0425
cell population proliferation	GO:0008283	Tuberculosis	MESH:D014376	MAPKAPK2	Toll Like Receptor TLR6:TLR2 Cascade	REACT:R-HSA-168188	F0806-0425
cell population proliferation	GO:0008283	Tuberculosis	MESH:D014376	CTSL	Adaptive Immune System	REACT:R-HSA-1280218	F0806-0425
cell population proliferation	GO:0008283	Tuberculosis	MESH:D014376	CTSL	Antigen processing-Cross presentation	REACT:R-HSA-1236975	F0806-0425
cell population proliferation	GO:0008283	Tuberculosis	MESH:D014376	CTSL	Class I MHC mediated antigen processing & presentation	REACT:R-HSA-983169	F0806-0425
cell population proliferation	GO:0008283	Tuberculosis	MESH:D014376	CTSL	Immune System	REACT:R-HSA-168256	F0806-0425
cell population proliferation	GO:0008283	Tuberculosis	MESH:D014376	CTSL	Innate Immune System	REACT:R-HSA-168249	F0806-0425
cell population proliferation	GO:0008283	Tuberculosis	MESH:D014376	CTSL	Lysosome	KEGG:hsa04142	F0806-0425
cell population proliferation	GO:0008283	Tuberculosis	MESH:D014376	CTSL	Phagosome	KEGG:hsa04145	F0806-0425
cell population proliferation	GO:0008283	Tuberculosis	MESH:D014376	CTSL	Toll-Like Receptors Cascades	REACT:R-HSA-168898	F0806-0425
cell population proliferation	GO:0008283	Tuberculosis	MESH:D014376	TNKS	Disease	REACT:R-HSA-1643685	F0806-0425
cell population proliferation	GO:0008283	Tuberculosis	MESH:D014376	JAK3	Immune System	REACT:R-HSA-168256	F0806-0425
cell population proliferation	GO:0008283	Tuberculosis	MESH:D014376	JAK3	Innate Immune System	REACT:R-HSA-168249	F0806-0425
cell population proliferation	GO:0008283	Tuberculosis	MESH:D014376	JAK2	Disease	REACT:R-HSA-1643685	F0806-0425
cell population proliferation	GO:0008283	Tuberculosis	MESH:D014376	JAK2	Immune System	REACT:R-HSA-168256	F0806-0425
cell population proliferation	GO:0008283	Tuberculosis	MESH:D014376	JAK2	Innate Immune System	REACT:R-HSA-168249	F0806-0425
cell population proliferation	GO:0008283	Tuberculosis	MESH:D014376	JAK2	Tuberculosis	KEGG:hsa05152	F0806-0425
cell population proliferation	GO:0008283	Tuberculosis	MESH:D014376	ACACA	Disease	REACT:R-HSA-1643685	F0806-0425
cell population proliferation	GO:0008283	Tuberculosis	MESH:D014376	PIK3CD	Adaptive Immune System	REACT:R-HSA-1280218	F0806-0425
cell population proliferation	GO:0008283	Tuberculosis	MESH:D014376	PIK3CD	Disease	REACT:R-HSA-1643685	F0806-0425
cell population proliferation	GO:0008283	Tuberculosis	MESH:D014376	PIK3CD	Hepatitis B	KEGG:hsa05161	F0806-0425
cell population proliferation	GO:0008283	Tuberculosis	MESH:D014376	PIK3CD	Immune System	REACT:R-HSA-168256	F0806-0425
cell population proliferation	GO:0008283	Tuberculosis	MESH:D014376	PIK3CD	Innate Immune System	REACT:R-HSA-168249	F0806-0425
cell population proliferation	GO:0008283	Tuberculosis	MESH:D014376	PIK3CD	Toll-like receptor signaling pathway	KEGG:hsa04620	F0806-0425
cell population proliferation	GO:0008283	Tuberculosis	MESH:D014376	PIK3CA	Adaptive Immune System	REACT:R-HSA-1280218	F0806-0425
cell population proliferation	GO:0008283	Tuberculosis	MESH:D014376	PIK3CA	Disease	REACT:R-HSA-1643685	F0806-0425
cell population proliferation	GO:0008283	Tuberculosis	MESH:D014376	PIK3CA	Hepatitis B	KEGG:hsa05161	F0806-0425
cell population proliferation	GO:0008283	Tuberculosis	MESH:D014376	PIK3CA	Immune System	REACT:R-HSA-168256	F0806-0425
cell population proliferation	GO:0008283	Tuberculosis	MESH:D014376	PIK3CA	Innate Immune System	REACT:R-HSA-168249	F0806-0425
cell population proliferation	GO:0008283	Tuberculosis	MESH:D014376	PIK3CA	Toll-like receptor signaling pathway	KEGG:hsa04620	F0806-0425
cell population proliferation	GO:0008283	Tuberculosis	MESH:D014376	BRAF	Disease	REACT:R-HSA-1643685	F0806-0425
cell population proliferation	GO:0008283	Tuberculosis	MESH:D014376	BRAF	Immune System	REACT:R-HSA-168256	F0806-0425
cell population proliferation	GO:0008283	Tuberculosis	MESH:D014376	BRAF	Innate Immune System	REACT:R-HSA-168249	F0806-0425
cell population proliferation	GO:0008283	Tuberculosis	MESH:D014376	MAP2K1	Activated TLR4 signalling	REACT:R-HSA-166054	F0806-0425
cell population proliferation	GO:0008283	Tuberculosis	MESH:D014376	MAP2K1	Disease	REACT:R-HSA-1643685	F0806-0425
cell population proliferation	GO:0008283	Tuberculosis	MESH:D014376	MAP2K1	Hepatitis B	KEGG:hsa05161	F0806-0425
cell population proliferation	GO:0008283	Tuberculosis	MESH:D014376	MAP2K1	Immune System	REACT:R-HSA-168256	F0806-0425
cell population proliferation	GO:0008283	Tuberculosis	MESH:D014376	MAP2K1	Innate Immune System	REACT:R-HSA-168249	F0806-0425
cell population proliferation	GO:0008283	Tuberculosis	MESH:D014376	MAP2K1	MyD88:Mal cascade initiated on plasma membrane	REACT:R-HSA-166058	F0806-0425
cell population proliferation	GO:0008283	Tuberculosis	MESH:D014376	MAP2K1	Toll Like Receptor 2 (TLR2) Cascade	REACT:R-HSA-181438	F0806-0425
cell population proliferation	GO:0008283	Tuberculosis	MESH:D014376	MAP2K1	Toll Like Receptor 4 (TLR4) Cascade	REACT:R-HSA-166016	F0806-0425
cell population proliferation	GO:0008283	Tuberculosis	MESH:D014376	MAP2K1	Toll-Like Receptors Cascades	REACT:R-HSA-168898	F0806-0425
cell population proliferation	GO:0008283	Tuberculosis	MESH:D014376	MAP2K1	Toll-like receptor signaling pathway	KEGG:hsa04620	F0806-0425
cell population proliferation	GO:0008283	Tuberculosis	MESH:D014376	MAP2K1	Toll Like Receptor TLR1:TLR2 Cascade	REACT:R-HSA-168179	F0806-0425
cell population proliferation	GO:0008283	Tuberculosis	MESH:D014376	MAP2K1	Toll Like Receptor TLR6:TLR2 Cascade	REACT:R-HSA-168188	F0806-0425
cell population proliferation	GO:0008283	Tuberculosis	MESH:D014376	PIK3CB	Adaptive Immune System	REACT:R-HSA-1280218	F0806-0425
cell population proliferation	GO:0008283	Tuberculosis	MESH:D014376	PIK3CB	Disease	REACT:R-HSA-1643685	F0806-0425
cell population proliferation	GO:0008283	Tuberculosis	MESH:D014376	PIK3CB	Hepatitis B	KEGG:hsa05161	F0806-0425
cell population proliferation	GO:0008283	Tuberculosis	MESH:D014376	PIK3CB	Immune System	REACT:R-HSA-168256	F0806-0425
cell population proliferation	GO:0008283	Tuberculosis	MESH:D014376	PIK3CB	Innate Immune System	REACT:R-HSA-168249	F0806-0425
cell population proliferation	GO:0008283	Tuberculosis	MESH:D014376	PIK3CB	Toll-like receptor signaling pathway	KEGG:hsa04620	F0806-0425
cell population proliferation	GO:0008283	Tuberculosis	MESH:D014376	ROCK1	Immune System	REACT:R-HSA-168256	F0806-0425
cell population proliferation	GO:0008283	Tuberculosis	MESH:D014376	ROCK1	Innate Immune System	REACT:R-HSA-168249	F0806-0425
cell population proliferation	GO:0008283	Tuberculosis	MESH:D014376	ROCK1	Neutrophil degranulation	REACT:R-HSA-6798695	F0806-0425
cell population proliferation	GO:0008283	Tuberculosis	MESH:D014376	MAPK3	Activated TLR4 signalling	REACT:R-HSA-166054	F0806-0425
cell population proliferation	GO:0008283	Tuberculosis	MESH:D014376	MAPK3	Adaptive Immune System	REACT:R-HSA-1280218	F0806-0425
cell population proliferation	GO:0008283	Tuberculosis	MESH:D014376	MAPK3	Disease	REACT:R-HSA-1643685	F0806-0425
cell population proliferation	GO:0008283	Tuberculosis	MESH:D014376	MAPK3	Hepatitis B	KEGG:hsa05161	F0806-0425
cell population proliferation	GO:0008283	Tuberculosis	MESH:D014376	MAPK3	Immune System	REACT:R-HSA-168256	F0806-0425
cell population proliferation	GO:0008283	Tuberculosis	MESH:D014376	MAPK3	Innate Immune System	REACT:R-HSA-168249	F0806-0425
cell population proliferation	GO:0008283	Tuberculosis	MESH:D014376	MAPK3	MyD88:Mal cascade initiated on plasma membrane	REACT:R-HSA-166058	F0806-0425
cell population proliferation	GO:0008283	Tuberculosis	MESH:D014376	MAPK3	Pertussis	KEGG:hsa05133	F0806-0425
cell population proliferation	GO:0008283	Tuberculosis	MESH:D014376	MAPK3	Toll Like Receptor 2 (TLR2) Cascade	REACT:R-HSA-181438	F0806-0425
cell population proliferation	GO:0008283	Tuberculosis	MESH:D014376	MAPK3	Toll Like Receptor 4 (TLR4) Cascade	REACT:R-HSA-166016	F0806-0425
cell population proliferation	GO:0008283	Tuberculosis	MESH:D014376	MAPK3	Toll-Like Receptors Cascades	REACT:R-HSA-168898	F0806-0425
cell population proliferation	GO:0008283	Tuberculosis	MESH:D014376	MAPK3	Toll-like receptor signaling pathway	KEGG:hsa04620	F0806-0425
cell population proliferation	GO:0008283	Tuberculosis	MESH:D014376	MAPK3	Toll Like Receptor TLR1:TLR2 Cascade	REACT:R-HSA-168179	F0806-0425
cell population proliferation	GO:0008283	Tuberculosis	MESH:D014376	MAPK3	Toll Like Receptor TLR6:TLR2 Cascade	REACT:R-HSA-168188	F0806-0425
cell population proliferation	GO:0008283	Tuberculosis	MESH:D014376	MAPK3	Tuberculosis	KEGG:hsa05152	F0806-0425
cell population proliferation	GO:0008283	Tuberculosis	MESH:D014376	CSNK2A1	NF-kappa B signaling pathway	KEGG:hsa04064	F0806-0425
cell population proliferation	GO:0008283	Tuberculosis	MESH:D014376	SLC8A1	SLC-mediated transmembrane transport	REACT:R-HSA-425407	F0806-0425
cell population proliferation	GO:0008283	Tuberculosis	MESH:D014376	SLC8A1	Transmembrane transport of small molecules	REACT:R-HSA-382551	F0806-0425
cellular metabolic process	GO:0044237	Tuberculosis	MESH:D014376	FLT3	Immune System	REACT:R-HSA-168256	F0806-0425
cellular metabolic process	GO:0044237	Tuberculosis	MESH:D014376	KIF11	Adaptive Immune System	REACT:R-HSA-1280218	F0806-0425
cellular metabolic process	GO:0044237	Tuberculosis	MESH:D014376	KIF11	Immune System	REACT:R-HSA-168256	F0806-0425
cellular metabolic process	GO:0044237	Tuberculosis	MESH:D014376	KIF11	Vesicle-mediated transport	REACT:R-HSA-5653656	F0806-0425
cellular metabolic process	GO:0044237	Tuberculosis	MESH:D014376	MAPK10	Activated TLR4 signalling	REACT:R-HSA-166054	F0806-0425
cellular metabolic process	GO:0044237	Tuberculosis	MESH:D014376	MAPK10	Hepatitis B	KEGG:hsa05161	F0806-0425
cellular metabolic process	GO:0044237	Tuberculosis	MESH:D014376	MAPK10	Immune System	REACT:R-HSA-168256	F0806-0425
cellular metabolic process	GO:0044237	Tuberculosis	MESH:D014376	MAPK10	Innate Immune System	REACT:R-HSA-168249	F0806-0425
cellular metabolic process	GO:0044237	Tuberculosis	MESH:D014376	MAPK10	MyD88:Mal cascade initiated on plasma membrane	REACT:R-HSA-166058	F0806-0425
cellular metabolic process	GO:0044237	Tuberculosis	MESH:D014376	MAPK10	Pertussis	KEGG:hsa05133	F0806-0425
cellular metabolic process	GO:0044237	Tuberculosis	MESH:D014376	MAPK10	Toll Like Receptor 2 (TLR2) Cascade	REACT:R-HSA-181438	F0806-0425
cellular metabolic process	GO:0044237	Tuberculosis	MESH:D014376	MAPK10	Toll Like Receptor 4 (TLR4) Cascade	REACT:R-HSA-166016	F0806-0425
cellular metabolic process	GO:0044237	Tuberculosis	MESH:D014376	MAPK10	Toll-Like Receptors Cascades	REACT:R-HSA-168898	F0806-0425
cellular metabolic process	GO:0044237	Tuberculosis	MESH:D014376	MAPK10	Toll-like receptor signaling pathway	KEGG:hsa04620	F0806-0425
cellular metabolic process	GO:0044237	Tuberculosis	MESH:D014376	MAPK10	Toll Like Receptor TLR1:TLR2 Cascade	REACT:R-HSA-168179	F0806-0425
cellular metabolic process	GO:0044237	Tuberculosis	MESH:D014376	MAPK10	Toll Like Receptor TLR6:TLR2 Cascade	REACT:R-HSA-168188	F0806-0425
cellular metabolic process	GO:0044237	Tuberculosis	MESH:D014376	MAPK10	Tuberculosis	KEGG:hsa05152	F0806-0425
cellular metabolic process	GO:0044237	Tuberculosis	MESH:D014376	PTK2B	Hepatitis B	KEGG:hsa05161	F0806-0425
cellular metabolic process	GO:0044237	Tuberculosis	MESH:D014376	PTK2B	Immune System	REACT:R-HSA-168256	F0806-0425
cellular metabolic process	GO:0044237	Tuberculosis	MESH:D014376	CDK2	Hepatitis B	KEGG:hsa05161	F0806-0425
cellular metabolic process	GO:0044237	Tuberculosis	MESH:D014376	MAPK9	Activated TLR4 signalling	REACT:R-HSA-166054	F0806-0425
cellular metabolic process	GO:0044237	Tuberculosis	MESH:D014376	MAPK9	Hepatitis B	KEGG:hsa05161	F0806-0425
cellular metabolic process	GO:0044237	Tuberculosis	MESH:D014376	MAPK9	Immune System	REACT:R-HSA-168256	F0806-0425
cellular metabolic process	GO:0044237	Tuberculosis	MESH:D014376	MAPK9	Innate Immune System	REACT:R-HSA-168249	F0806-0425
cellular metabolic process	GO:0044237	Tuberculosis	MESH:D014376	MAPK9	MyD88:Mal cascade initiated on plasma membrane	REACT:R-HSA-166058	F0806-0425
cellular metabolic process	GO:0044237	Tuberculosis	MESH:D014376	MAPK9	Pertussis	KEGG:hsa05133	F0806-0425
cellular metabolic process	GO:0044237	Tuberculosis	MESH:D014376	MAPK9	Toll Like Receptor 2 (TLR2) Cascade	REACT:R-HSA-181438	F0806-0425
cellular metabolic process	GO:0044237	Tuberculosis	MESH:D014376	MAPK9	Toll Like Receptor 4 (TLR4) Cascade	REACT:R-HSA-166016	F0806-0425
cellular metabolic process	GO:0044237	Tuberculosis	MESH:D014376	MAPK9	Toll-Like Receptors Cascades	REACT:R-HSA-168898	F0806-0425
cellular metabolic process	GO:0044237	Tuberculosis	MESH:D014376	MAPK9	Toll-like receptor signaling pathway	KEGG:hsa04620	F0806-0425
cellular metabolic process	GO:0044237	Tuberculosis	MESH:D014376	MAPK9	Toll Like Receptor TLR1:TLR2 Cascade	REACT:R-HSA-168179	F0806-0425
cellular metabolic process	GO:0044237	Tuberculosis	MESH:D014376	MAPK9	Toll Like Receptor TLR6:TLR2 Cascade	REACT:R-HSA-168188	F0806-0425
cellular metabolic process	GO:0044237	Tuberculosis	MESH:D014376	MAPK9	Tuberculosis	KEGG:hsa05152	F0806-0425
cellular metabolic process	GO:0044237	Tuberculosis	MESH:D014376	FGFR2	Adaptive Immune System	REACT:R-HSA-1280218	F0806-0425
cellular metabolic process	GO:0044237	Tuberculosis	MESH:D014376	FGFR2	Disease	REACT:R-HSA-1643685	F0806-0425
cellular metabolic process	GO:0044237	Tuberculosis	MESH:D014376	FGFR2	Immune System	REACT:R-HSA-168256	F0806-0425
cellular metabolic process	GO:0044237	Tuberculosis	MESH:D014376	FGFR2	Innate Immune System	REACT:R-HSA-168249	F0806-0425
cellular metabolic process	GO:0044237	Tuberculosis	MESH:D014376	PDPK1	Adaptive Immune System	REACT:R-HSA-1280218	F0806-0425
cellular metabolic process	GO:0044237	Tuberculosis	MESH:D014376	PDPK1	Disease	REACT:R-HSA-1643685	F0806-0425
cellular metabolic process	GO:0044237	Tuberculosis	MESH:D014376	PDPK1	Immune System	REACT:R-HSA-168256	F0806-0425
cellular metabolic process	GO:0044237	Tuberculosis	MESH:D014376	PDPK1	Innate Immune System	REACT:R-HSA-168249	F0806-0425
cellular metabolic process	GO:0044237	Tuberculosis	MESH:D014376	RPS6KA3	Activated TLR4 signalling	REACT:R-HSA-166054	F0806-0425
cellular metabolic process	GO:0044237	Tuberculosis	MESH:D014376	RPS6KA3	Immune System	REACT:R-HSA-168256	F0806-0425
cellular metabolic process	GO:0044237	Tuberculosis	MESH:D014376	RPS6KA3	Innate Immune System	REACT:R-HSA-168249	F0806-0425
cellular metabolic process	GO:0044237	Tuberculosis	MESH:D014376	RPS6KA3	MyD88:Mal cascade initiated on plasma membrane	REACT:R-HSA-166058	F0806-0425
cellular metabolic process	GO:0044237	Tuberculosis	MESH:D014376	RPS6KA3	Toll Like Receptor 2 (TLR2) Cascade	REACT:R-HSA-181438	F0806-0425
cellular metabolic process	GO:0044237	Tuberculosis	MESH:D014376	RPS6KA3	Toll Like Receptor 4 (TLR4) Cascade	REACT:R-HSA-166016	F0806-0425
cellular metabolic process	GO:0044237	Tuberculosis	MESH:D014376	RPS6KA3	Toll-Like Receptors Cascades	REACT:R-HSA-168898	F0806-0425
cellular metabolic process	GO:0044237	Tuberculosis	MESH:D014376	RPS6KA3	Toll Like Receptor TLR1:TLR2 Cascade	REACT:R-HSA-168179	F0806-0425
cellular metabolic process	GO:0044237	Tuberculosis	MESH:D014376	RPS6KA3	Toll Like Receptor TLR6:TLR2 Cascade	REACT:R-HSA-168188	F0806-0425
cellular metabolic process	GO:0044237	Tuberculosis	MESH:D014376	DUSP3	Activated TLR4 signalling	REACT:R-HSA-166054	F0806-0425
cellular metabolic process	GO:0044237	Tuberculosis	MESH:D014376	DUSP3	Immune System	REACT:R-HSA-168256	F0806-0425
cellular metabolic process	GO:0044237	Tuberculosis	MESH:D014376	DUSP3	Innate Immune System	REACT:R-HSA-168249	F0806-0425
cellular metabolic process	GO:0044237	Tuberculosis	MESH:D014376	DUSP3	MyD88:Mal cascade initiated on plasma membrane	REACT:R-HSA-166058	F0806-0425
cellular metabolic process	GO:0044237	Tuberculosis	MESH:D014376	DUSP3	Toll Like Receptor 2 (TLR2) Cascade	REACT:R-HSA-181438	F0806-0425
cellular metabolic process	GO:0044237	Tuberculosis	MESH:D014376	DUSP3	Toll Like Receptor 4 (TLR4) Cascade	REACT:R-HSA-166016	F0806-0425
cellular metabolic process	GO:0044237	Tuberculosis	MESH:D014376	DUSP3	Toll-Like Receptors Cascades	REACT:R-HSA-168898	F0806-0425
cellular metabolic process	GO:0044237	Tuberculosis	MESH:D014376	DUSP3	Toll Like Receptor TLR1:TLR2 Cascade	REACT:R-HSA-168179	F0806-0425
cellular metabolic process	GO:0044237	Tuberculosis	MESH:D014376	DUSP3	Toll Like Receptor TLR6:TLR2 Cascade	REACT:R-HSA-168188	F0806-0425
cellular metabolic process	GO:0044237	Tuberculosis	MESH:D014376	EGFR	Adaptive Immune System	REACT:R-HSA-1280218	F0806-0425
cellular metabolic process	GO:0044237	Tuberculosis	MESH:D014376	EGFR	Disease	REACT:R-HSA-1643685	F0806-0425
cellular metabolic process	GO:0044237	Tuberculosis	MESH:D014376	EGFR	Immune System	REACT:R-HSA-168256	F0806-0425
cellular metabolic process	GO:0044237	Tuberculosis	MESH:D014376	EGFR	Innate Immune System	REACT:R-HSA-168249	F0806-0425
cellular metabolic process	GO:0044237	Tuberculosis	MESH:D014376	EGFR	Vesicle-mediated transport	REACT:R-HSA-5653656	F0806-0425
cellular metabolic process	GO:0044237	Tuberculosis	MESH:D014376	ITK	Adaptive Immune System	REACT:R-HSA-1280218	F0806-0425
cellular metabolic process	GO:0044237	Tuberculosis	MESH:D014376	ITK	Immune System	REACT:R-HSA-168256	F0806-0425
cellular metabolic process	GO:0044237	Tuberculosis	MESH:D014376	ITK	Innate Immune System	REACT:R-HSA-168249	F0806-0425
cellular metabolic process	GO:0044237	Tuberculosis	MESH:D014376	BTK	Activated TLR4 signalling	REACT:R-HSA-166054	F0806-0425
cellular metabolic process	GO:0044237	Tuberculosis	MESH:D014376	BTK	Adaptive Immune System	REACT:R-HSA-1280218	F0806-0425
cellular metabolic process	GO:0044237	Tuberculosis	MESH:D014376	BTK	Antigen processing-Cross presentation	REACT:R-HSA-1236975	F0806-0425
cellular metabolic process	GO:0044237	Tuberculosis	MESH:D014376	BTK	Class I MHC mediated antigen processing & presentation	REACT:R-HSA-983169	F0806-0425
cellular metabolic process	GO:0044237	Tuberculosis	MESH:D014376	BTK	Disease	REACT:R-HSA-1643685	F0806-0425
cellular metabolic process	GO:0044237	Tuberculosis	MESH:D014376	BTK	Diseases associated with the TLR signaling cascade	REACT:R-HSA-5602358	F0806-0425
cellular metabolic process	GO:0044237	Tuberculosis	MESH:D014376	BTK	Diseases of Immune System	REACT:R-HSA-5260271	F0806-0425
cellular metabolic process	GO:0044237	Tuberculosis	MESH:D014376	BTK	ER-Phagosome pathway	REACT:R-HSA-1236974	F0806-0425
cellular metabolic process	GO:0044237	Tuberculosis	MESH:D014376	BTK	Immune System	REACT:R-HSA-168256	F0806-0425
cellular metabolic process	GO:0044237	Tuberculosis	MESH:D014376	BTK	Innate Immune System	REACT:R-HSA-168249	F0806-0425
cellular metabolic process	GO:0044237	Tuberculosis	MESH:D014376	BTK	IRAK4 deficiency (TLR2/4)	REACT:R-HSA-5603041	F0806-0425
cellular metabolic process	GO:0044237	Tuberculosis	MESH:D014376	BTK	MyD88 deficiency (TLR2/4)	REACT:R-HSA-5602498	F0806-0425
cellular metabolic process	GO:0044237	Tuberculosis	MESH:D014376	BTK	MyD88:Mal cascade initiated on plasma membrane	REACT:R-HSA-166058	F0806-0425
cellular metabolic process	GO:0044237	Tuberculosis	MESH:D014376	BTK	NF-kappa B signaling pathway	KEGG:hsa04064	F0806-0425
cellular metabolic process	GO:0044237	Tuberculosis	MESH:D014376	BTK	Toll Like Receptor 2 (TLR2) Cascade	REACT:R-HSA-181438	F0806-0425
cellular metabolic process	GO:0044237	Tuberculosis	MESH:D014376	BTK	Toll Like Receptor 4 (TLR4) Cascade	REACT:R-HSA-166016	F0806-0425
cellular metabolic process	GO:0044237	Tuberculosis	MESH:D014376	BTK	Toll-Like Receptors Cascades	REACT:R-HSA-168898	F0806-0425
cellular metabolic process	GO:0044237	Tuberculosis	MESH:D014376	BTK	Toll Like Receptor TLR1:TLR2 Cascade	REACT:R-HSA-168179	F0806-0425
cellular metabolic process	GO:0044237	Tuberculosis	MESH:D014376	BTK	Toll Like Receptor TLR6:TLR2 Cascade	REACT:R-HSA-168188	F0806-0425
cellular metabolic process	GO:0044237	Tuberculosis	MESH:D014376	SYK	Adaptive Immune System	REACT:R-HSA-1280218	F0806-0425
cellular metabolic process	GO:0044237	Tuberculosis	MESH:D014376	SYK	Immune System	REACT:R-HSA-168256	F0806-0425
cellular metabolic process	GO:0044237	Tuberculosis	MESH:D014376	SYK	Innate Immune System	REACT:R-HSA-168249	F0806-0425
cellular metabolic process	GO:0044237	Tuberculosis	MESH:D014376	SYK	NF-kappa B signaling pathway	KEGG:hsa04064	F0806-0425
cellular metabolic process	GO:0044237	Tuberculosis	MESH:D014376	SYK	Tuberculosis	KEGG:hsa05152	F0806-0425
cellular metabolic process	GO:0044237	Tuberculosis	MESH:D014376	MAPK1	Activated TLR4 signalling	REACT:R-HSA-166054	F0806-0425
cellular metabolic process	GO:0044237	Tuberculosis	MESH:D014376	MAPK1	Adaptive Immune System	REACT:R-HSA-1280218	F0806-0425
cellular metabolic process	GO:0044237	Tuberculosis	MESH:D014376	MAPK1	Disease	REACT:R-HSA-1643685	F0806-0425
cellular metabolic process	GO:0044237	Tuberculosis	MESH:D014376	MAPK1	Hepatitis B	KEGG:hsa05161	F0806-0425
cellular metabolic process	GO:0044237	Tuberculosis	MESH:D014376	MAPK1	Immune System	REACT:R-HSA-168256	F0806-0425
cellular metabolic process	GO:0044237	Tuberculosis	MESH:D014376	MAPK1	Innate Immune System	REACT:R-HSA-168249	F0806-0425
cellular metabolic process	GO:0044237	Tuberculosis	MESH:D014376	MAPK1	MyD88:Mal cascade initiated on plasma membrane	REACT:R-HSA-166058	F0806-0425
cellular metabolic process	GO:0044237	Tuberculosis	MESH:D014376	MAPK1	Neutrophil degranulation	REACT:R-HSA-6798695	F0806-0425
cellular metabolic process	GO:0044237	Tuberculosis	MESH:D014376	MAPK1	Pertussis	KEGG:hsa05133	F0806-0425
cellular metabolic process	GO:0044237	Tuberculosis	MESH:D014376	MAPK1	Toll Like Receptor 2 (TLR2) Cascade	REACT:R-HSA-181438	F0806-0425
cellular metabolic process	GO:0044237	Tuberculosis	MESH:D014376	MAPK1	Toll Like Receptor 4 (TLR4) Cascade	REACT:R-HSA-166016	F0806-0425
cellular metabolic process	GO:0044237	Tuberculosis	MESH:D014376	MAPK1	Toll-Like Receptors Cascades	REACT:R-HSA-168898	F0806-0425
cellular metabolic process	GO:0044237	Tuberculosis	MESH:D014376	MAPK1	Toll-like receptor signaling pathway	KEGG:hsa04620	F0806-0425
cellular metabolic process	GO:0044237	Tuberculosis	MESH:D014376	MAPK1	Toll Like Receptor TLR1:TLR2 Cascade	REACT:R-HSA-168179	F0806-0425
cellular metabolic process	GO:0044237	Tuberculosis	MESH:D014376	MAPK1	Toll Like Receptor TLR6:TLR2 Cascade	REACT:R-HSA-168188	F0806-0425
cellular metabolic process	GO:0044237	Tuberculosis	MESH:D014376	MAPK1	Tuberculosis	KEGG:hsa05152	F0806-0425
cellular metabolic process	GO:0044237	Tuberculosis	MESH:D014376	MAPKAPK2	Activated TLR4 signalling	REACT:R-HSA-166054	F0806-0425
cellular metabolic process	GO:0044237	Tuberculosis	MESH:D014376	MAPKAPK2	Immune System	REACT:R-HSA-168256	F0806-0425
cellular metabolic process	GO:0044237	Tuberculosis	MESH:D014376	MAPKAPK2	Innate Immune System	REACT:R-HSA-168249	F0806-0425
cellular metabolic process	GO:0044237	Tuberculosis	MESH:D014376	MAPKAPK2	MyD88:Mal cascade initiated on plasma membrane	REACT:R-HSA-166058	F0806-0425
cellular metabolic process	GO:0044237	Tuberculosis	MESH:D014376	MAPKAPK2	Toll Like Receptor 2 (TLR2) Cascade	REACT:R-HSA-181438	F0806-0425
cellular metabolic process	GO:0044237	Tuberculosis	MESH:D014376	MAPKAPK2	Toll Like Receptor 4 (TLR4) Cascade	REACT:R-HSA-166016	F0806-0425
cellular metabolic process	GO:0044237	Tuberculosis	MESH:D014376	MAPKAPK2	Toll-Like Receptors Cascades	REACT:R-HSA-168898	F0806-0425
cellular metabolic process	GO:0044237	Tuberculosis	MESH:D014376	MAPKAPK2	Toll Like Receptor TLR1:TLR2 Cascade	REACT:R-HSA-168179	F0806-0425
cellular metabolic process	GO:0044237	Tuberculosis	MESH:D014376	MAPKAPK2	Toll Like Receptor TLR6:TLR2 Cascade	REACT:R-HSA-168188	F0806-0425
cellular metabolic process	GO:0044237	Tuberculosis	MESH:D014376	CTSL	Adaptive Immune System	REACT:R-HSA-1280218	F0806-0425
cellular metabolic process	GO:0044237	Tuberculosis	MESH:D014376	CTSL	Antigen processing-Cross presentation	REACT:R-HSA-1236975	F0806-0425
cellular metabolic process	GO:0044237	Tuberculosis	MESH:D014376	CTSL	Class I MHC mediated antigen processing & presentation	REACT:R-HSA-983169	F0806-0425
cellular metabolic process	GO:0044237	Tuberculosis	MESH:D014376	CTSL	Immune System	REACT:R-HSA-168256	F0806-0425
cellular metabolic process	GO:0044237	Tuberculosis	MESH:D014376	CTSL	Innate Immune System	REACT:R-HSA-168249	F0806-0425
cellular metabolic process	GO:0044237	Tuberculosis	MESH:D014376	CTSL	Lysosome	KEGG:hsa04142	F0806-0425
cellular metabolic process	GO:0044237	Tuberculosis	MESH:D014376	CTSL	Phagosome	KEGG:hsa04145	F0806-0425
cellular metabolic process	GO:0044237	Tuberculosis	MESH:D014376	CTSL	Toll-Like Receptors Cascades	REACT:R-HSA-168898	F0806-0425
cellular metabolic process	GO:0044237	Tuberculosis	MESH:D014376	TNKS	Disease	REACT:R-HSA-1643685	F0806-0425
cellular metabolic process	GO:0044237	Tuberculosis	MESH:D014376	JAK3	Immune System	REACT:R-HSA-168256	F0806-0425
cellular metabolic process	GO:0044237	Tuberculosis	MESH:D014376	JAK3	Innate Immune System	REACT:R-HSA-168249	F0806-0425
cellular metabolic process	GO:0044237	Tuberculosis	MESH:D014376	JAK2	Disease	REACT:R-HSA-1643685	F0806-0425
cellular metabolic process	GO:0044237	Tuberculosis	MESH:D014376	JAK2	Immune System	REACT:R-HSA-168256	F0806-0425
cellular metabolic process	GO:0044237	Tuberculosis	MESH:D014376	JAK2	Innate Immune System	REACT:R-HSA-168249	F0806-0425
cellular metabolic process	GO:0044237	Tuberculosis	MESH:D014376	JAK2	Tuberculosis	KEGG:hsa05152	F0806-0425
cellular metabolic process	GO:0044237	Tuberculosis	MESH:D014376	ACACA	Disease	REACT:R-HSA-1643685	F0806-0425
cellular metabolic process	GO:0044237	Tuberculosis	MESH:D014376	PIK3CD	Adaptive Immune System	REACT:R-HSA-1280218	F0806-0425
cellular metabolic process	GO:0044237	Tuberculosis	MESH:D014376	PIK3CD	Disease	REACT:R-HSA-1643685	F0806-0425
cellular metabolic process	GO:0044237	Tuberculosis	MESH:D014376	PIK3CD	Hepatitis B	KEGG:hsa05161	F0806-0425
cellular metabolic process	GO:0044237	Tuberculosis	MESH:D014376	PIK3CD	Immune System	REACT:R-HSA-168256	F0806-0425
cellular metabolic process	GO:0044237	Tuberculosis	MESH:D014376	PIK3CD	Innate Immune System	REACT:R-HSA-168249	F0806-0425
cellular metabolic process	GO:0044237	Tuberculosis	MESH:D014376	PIK3CD	Toll-like receptor signaling pathway	KEGG:hsa04620	F0806-0425
cellular metabolic process	GO:0044237	Tuberculosis	MESH:D014376	PIK3CA	Adaptive Immune System	REACT:R-HSA-1280218	F0806-0425
cellular metabolic process	GO:0044237	Tuberculosis	MESH:D014376	PIK3CA	Disease	REACT:R-HSA-1643685	F0806-0425
cellular metabolic process	GO:0044237	Tuberculosis	MESH:D014376	PIK3CA	Hepatitis B	KEGG:hsa05161	F0806-0425
cellular metabolic process	GO:0044237	Tuberculosis	MESH:D014376	PIK3CA	Immune System	REACT:R-HSA-168256	F0806-0425
cellular metabolic process	GO:0044237	Tuberculosis	MESH:D014376	PIK3CA	Innate Immune System	REACT:R-HSA-168249	F0806-0425
cellular metabolic process	GO:0044237	Tuberculosis	MESH:D014376	PIK3CA	Toll-like receptor signaling pathway	KEGG:hsa04620	F0806-0425
cellular metabolic process	GO:0044237	Tuberculosis	MESH:D014376	BRAF	Disease	REACT:R-HSA-1643685	F0806-0425
cellular metabolic process	GO:0044237	Tuberculosis	MESH:D014376	BRAF	Immune System	REACT:R-HSA-168256	F0806-0425
cellular metabolic process	GO:0044237	Tuberculosis	MESH:D014376	BRAF	Innate Immune System	REACT:R-HSA-168249	F0806-0425
cellular metabolic process	GO:0044237	Tuberculosis	MESH:D014376	MAP2K1	Activated TLR4 signalling	REACT:R-HSA-166054	F0806-0425
cellular metabolic process	GO:0044237	Tuberculosis	MESH:D014376	MAP2K1	Disease	REACT:R-HSA-1643685	F0806-0425
cellular metabolic process	GO:0044237	Tuberculosis	MESH:D014376	MAP2K1	Hepatitis B	KEGG:hsa05161	F0806-0425
cellular metabolic process	GO:0044237	Tuberculosis	MESH:D014376	MAP2K1	Immune System	REACT:R-HSA-168256	F0806-0425
cellular metabolic process	GO:0044237	Tuberculosis	MESH:D014376	MAP2K1	Innate Immune System	REACT:R-HSA-168249	F0806-0425
cellular metabolic process	GO:0044237	Tuberculosis	MESH:D014376	MAP2K1	MyD88:Mal cascade initiated on plasma membrane	REACT:R-HSA-166058	F0806-0425
cellular metabolic process	GO:0044237	Tuberculosis	MESH:D014376	MAP2K1	Toll Like Receptor 2 (TLR2) Cascade	REACT:R-HSA-181438	F0806-0425
cellular metabolic process	GO:0044237	Tuberculosis	MESH:D014376	MAP2K1	Toll Like Receptor 4 (TLR4) Cascade	REACT:R-HSA-166016	F0806-0425
cellular metabolic process	GO:0044237	Tuberculosis	MESH:D014376	MAP2K1	Toll-Like Receptors Cascades	REACT:R-HSA-168898	F0806-0425
cellular metabolic process	GO:0044237	Tuberculosis	MESH:D014376	MAP2K1	Toll-like receptor signaling pathway	KEGG:hsa04620	F0806-0425
cellular metabolic process	GO:0044237	Tuberculosis	MESH:D014376	MAP2K1	Toll Like Receptor TLR1:TLR2 Cascade	REACT:R-HSA-168179	F0806-0425
cellular metabolic process	GO:0044237	Tuberculosis	MESH:D014376	MAP2K1	Toll Like Receptor TLR6:TLR2 Cascade	REACT:R-HSA-168188	F0806-0425
cellular metabolic process	GO:0044237	Tuberculosis	MESH:D014376	PIK3CB	Adaptive Immune System	REACT:R-HSA-1280218	F0806-0425
cellular metabolic process	GO:0044237	Tuberculosis	MESH:D014376	PIK3CB	Disease	REACT:R-HSA-1643685	F0806-0425
cellular metabolic process	GO:0044237	Tuberculosis	MESH:D014376	PIK3CB	Hepatitis B	KEGG:hsa05161	F0806-0425
cellular metabolic process	GO:0044237	Tuberculosis	MESH:D014376	PIK3CB	Immune System	REACT:R-HSA-168256	F0806-0425
cellular metabolic process	GO:0044237	Tuberculosis	MESH:D014376	PIK3CB	Innate Immune System	REACT:R-HSA-168249	F0806-0425
cellular metabolic process	GO:0044237	Tuberculosis	MESH:D014376	PIK3CB	Toll-like receptor signaling pathway	KEGG:hsa04620	F0806-0425
cellular metabolic process	GO:0044237	Tuberculosis	MESH:D014376	ROCK1	Immune System	REACT:R-HSA-168256	F0806-0425
cellular metabolic process	GO:0044237	Tuberculosis	MESH:D014376	ROCK1	Innate Immune System	REACT:R-HSA-168249	F0806-0425
cellular metabolic process	GO:0044237	Tuberculosis	MESH:D014376	ROCK1	Neutrophil degranulation	REACT:R-HSA-6798695	F0806-0425
cellular metabolic process	GO:0044237	Tuberculosis	MESH:D014376	MAPK3	Activated TLR4 signalling	REACT:R-HSA-166054	F0806-0425
cellular metabolic process	GO:0044237	Tuberculosis	MESH:D014376	MAPK3	Adaptive Immune System	REACT:R-HSA-1280218	F0806-0425
cellular metabolic process	GO:0044237	Tuberculosis	MESH:D014376	MAPK3	Disease	REACT:R-HSA-1643685	F0806-0425
cellular metabolic process	GO:0044237	Tuberculosis	MESH:D014376	MAPK3	Hepatitis B	KEGG:hsa05161	F0806-0425
cellular metabolic process	GO:0044237	Tuberculosis	MESH:D014376	MAPK3	Immune System	REACT:R-HSA-168256	F0806-0425
cellular metabolic process	GO:0044237	Tuberculosis	MESH:D014376	MAPK3	Innate Immune System	REACT:R-HSA-168249	F0806-0425
cellular metabolic process	GO:0044237	Tuberculosis	MESH:D014376	MAPK3	MyD88:Mal cascade initiated on plasma membrane	REACT:R-HSA-166058	F0806-0425
cellular metabolic process	GO:0044237	Tuberculosis	MESH:D014376	MAPK3	Pertussis	KEGG:hsa05133	F0806-0425
cellular metabolic process	GO:0044237	Tuberculosis	MESH:D014376	MAPK3	Toll Like Receptor 2 (TLR2) Cascade	REACT:R-HSA-181438	F0806-0425
cellular metabolic process	GO:0044237	Tuberculosis	MESH:D014376	MAPK3	Toll Like Receptor 4 (TLR4) Cascade	REACT:R-HSA-166016	F0806-0425
cellular metabolic process	GO:0044237	Tuberculosis	MESH:D014376	MAPK3	Toll-Like Receptors Cascades	REACT:R-HSA-168898	F0806-0425
cellular metabolic process	GO:0044237	Tuberculosis	MESH:D014376	MAPK3	Toll-like receptor signaling pathway	KEGG:hsa04620	F0806-0425
cellular metabolic process	GO:0044237	Tuberculosis	MESH:D014376	MAPK3	Toll Like Receptor TLR1:TLR2 Cascade	REACT:R-HSA-168179	F0806-0425
cellular metabolic process	GO:0044237	Tuberculosis	MESH:D014376	MAPK3	Toll Like Receptor TLR6:TLR2 Cascade	REACT:R-HSA-168188	F0806-0425
cellular metabolic process	GO:0044237	Tuberculosis	MESH:D014376	MAPK3	Tuberculosis	KEGG:hsa05152	F0806-0425
cellular metabolic process	GO:0044237	Tuberculosis	MESH:D014376	CSNK2A1	NF-kappa B signaling pathway	KEGG:hsa04064	F0806-0425
cellular metabolic process	GO:0044237	Tuberculosis	MESH:D014376	SLC8A1	SLC-mediated transmembrane transport	REACT:R-HSA-425407	F0806-0425
cellular metabolic process	GO:0044237	Tuberculosis	MESH:D014376	SLC8A1	Transmembrane transport of small molecules	REACT:R-HSA-382551	F0806-0425
lipid oxidation	GO:0034440	Tuberculosis	MESH:D014376	FLT3	Immune System	REACT:R-HSA-168256	F0806-0425
lipid oxidation	GO:0034440	Tuberculosis	MESH:D014376	KIF11	Adaptive Immune System	REACT:R-HSA-1280218	F0806-0425
lipid oxidation	GO:0034440	Tuberculosis	MESH:D014376	KIF11	Immune System	REACT:R-HSA-168256	F0806-0425
lipid oxidation	GO:0034440	Tuberculosis	MESH:D014376	KIF11	Vesicle-mediated transport	REACT:R-HSA-5653656	F0806-0425
lipid oxidation	GO:0034440	Tuberculosis	MESH:D014376	MAPK10	Activated TLR4 signalling	REACT:R-HSA-166054	F0806-0425
lipid oxidation	GO:0034440	Tuberculosis	MESH:D014376	MAPK10	Hepatitis B	KEGG:hsa05161	F0806-0425
lipid oxidation	GO:0034440	Tuberculosis	MESH:D014376	MAPK10	Immune System	REACT:R-HSA-168256	F0806-0425
lipid oxidation	GO:0034440	Tuberculosis	MESH:D014376	MAPK10	Innate Immune System	REACT:R-HSA-168249	F0806-0425
lipid oxidation	GO:0034440	Tuberculosis	MESH:D014376	MAPK10	MyD88:Mal cascade initiated on plasma membrane	REACT:R-HSA-166058	F0806-0425
lipid oxidation	GO:0034440	Tuberculosis	MESH:D014376	MAPK10	Pertussis	KEGG:hsa05133	F0806-0425
lipid oxidation	GO:0034440	Tuberculosis	MESH:D014376	MAPK10	Toll Like Receptor 2 (TLR2) Cascade	REACT:R-HSA-181438	F0806-0425
lipid oxidation	GO:0034440	Tuberculosis	MESH:D014376	MAPK10	Toll Like Receptor 4 (TLR4) Cascade	REACT:R-HSA-166016	F0806-0425
lipid oxidation	GO:0034440	Tuberculosis	MESH:D014376	MAPK10	Toll-Like Receptors Cascades	REACT:R-HSA-168898	F0806-0425
lipid oxidation	GO:0034440	Tuberculosis	MESH:D014376	MAPK10	Toll-like receptor signaling pathway	KEGG:hsa04620	F0806-0425
lipid oxidation	GO:0034440	Tuberculosis	MESH:D014376	MAPK10	Toll Like Receptor TLR1:TLR2 Cascade	REACT:R-HSA-168179	F0806-0425
lipid oxidation	GO:0034440	Tuberculosis	MESH:D014376	MAPK10	Toll Like Receptor TLR6:TLR2 Cascade	REACT:R-HSA-168188	F0806-0425
lipid oxidation	GO:0034440	Tuberculosis	MESH:D014376	MAPK10	Tuberculosis	KEGG:hsa05152	F0806-0425
lipid oxidation	GO:0034440	Tuberculosis	MESH:D014376	PTK2B	Hepatitis B	KEGG:hsa05161	F0806-0425
lipid oxidation	GO:0034440	Tuberculosis	MESH:D014376	PTK2B	Immune System	REACT:R-HSA-168256	F0806-0425
lipid oxidation	GO:0034440	Tuberculosis	MESH:D014376	CDK2	Hepatitis B	KEGG:hsa05161	F0806-0425
lipid oxidation	GO:0034440	Tuberculosis	MESH:D014376	MAPK9	Activated TLR4 signalling	REACT:R-HSA-166054	F0806-0425
lipid oxidation	GO:0034440	Tuberculosis	MESH:D014376	MAPK9	Hepatitis B	KEGG:hsa05161	F0806-0425
lipid oxidation	GO:0034440	Tuberculosis	MESH:D014376	MAPK9	Immune System	REACT:R-HSA-168256	F0806-0425
lipid oxidation	GO:0034440	Tuberculosis	MESH:D014376	MAPK9	Innate Immune System	REACT:R-HSA-168249	F0806-0425
lipid oxidation	GO:0034440	Tuberculosis	MESH:D014376	MAPK9	MyD88:Mal cascade initiated on plasma membrane	REACT:R-HSA-166058	F0806-0425
lipid oxidation	GO:0034440	Tuberculosis	MESH:D014376	MAPK9	Pertussis	KEGG:hsa05133	F0806-0425
lipid oxidation	GO:0034440	Tuberculosis	MESH:D014376	MAPK9	Toll Like Receptor 2 (TLR2) Cascade	REACT:R-HSA-181438	F0806-0425
lipid oxidation	GO:0034440	Tuberculosis	MESH:D014376	MAPK9	Toll Like Receptor 4 (TLR4) Cascade	REACT:R-HSA-166016	F0806-0425
lipid oxidation	GO:0034440	Tuberculosis	MESH:D014376	MAPK9	Toll-Like Receptors Cascades	REACT:R-HSA-168898	F0806-0425
lipid oxidation	GO:0034440	Tuberculosis	MESH:D014376	MAPK9	Toll-like receptor signaling pathway	KEGG:hsa04620	F0806-0425
lipid oxidation	GO:0034440	Tuberculosis	MESH:D014376	MAPK9	Toll Like Receptor TLR1:TLR2 Cascade	REACT:R-HSA-168179	F0806-0425
lipid oxidation	GO:0034440	Tuberculosis	MESH:D014376	MAPK9	Toll Like Receptor TLR6:TLR2 Cascade	REACT:R-HSA-168188	F0806-0425
lipid oxidation	GO:0034440	Tuberculosis	MESH:D014376	MAPK9	Tuberculosis	KEGG:hsa05152	F0806-0425
lipid oxidation	GO:0034440	Tuberculosis	MESH:D014376	FGFR2	Adaptive Immune System	REACT:R-HSA-1280218	F0806-0425
lipid oxidation	GO:0034440	Tuberculosis	MESH:D014376	FGFR2	Disease	REACT:R-HSA-1643685	F0806-0425
lipid oxidation	GO:0034440	Tuberculosis	MESH:D014376	FGFR2	Immune System	REACT:R-HSA-168256	F0806-0425
lipid oxidation	GO:0034440	Tuberculosis	MESH:D014376	FGFR2	Innate Immune System	REACT:R-HSA-168249	F0806-0425
lipid oxidation	GO:0034440	Tuberculosis	MESH:D014376	PDPK1	Adaptive Immune System	REACT:R-HSA-1280218	F0806-0425
lipid oxidation	GO:0034440	Tuberculosis	MESH:D014376	PDPK1	Disease	REACT:R-HSA-1643685	F0806-0425
lipid oxidation	GO:0034440	Tuberculosis	MESH:D014376	PDPK1	Immune System	REACT:R-HSA-168256	F0806-0425
lipid oxidation	GO:0034440	Tuberculosis	MESH:D014376	PDPK1	Innate Immune System	REACT:R-HSA-168249	F0806-0425
lipid oxidation	GO:0034440	Tuberculosis	MESH:D014376	RPS6KA3	Activated TLR4 signalling	REACT:R-HSA-166054	F0806-0425
lipid oxidation	GO:0034440	Tuberculosis	MESH:D014376	RPS6KA3	Immune System	REACT:R-HSA-168256	F0806-0425
lipid oxidation	GO:0034440	Tuberculosis	MESH:D014376	RPS6KA3	Innate Immune System	REACT:R-HSA-168249	F0806-0425
lipid oxidation	GO:0034440	Tuberculosis	MESH:D014376	RPS6KA3	MyD88:Mal cascade initiated on plasma membrane	REACT:R-HSA-166058	F0806-0425
lipid oxidation	GO:0034440	Tuberculosis	MESH:D014376	RPS6KA3	Toll Like Receptor 2 (TLR2) Cascade	REACT:R-HSA-181438	F0806-0425
lipid oxidation	GO:0034440	Tuberculosis	MESH:D014376	RPS6KA3	Toll Like Receptor 4 (TLR4) Cascade	REACT:R-HSA-166016	F0806-0425
lipid oxidation	GO:0034440	Tuberculosis	MESH:D014376	RPS6KA3	Toll-Like Receptors Cascades	REACT:R-HSA-168898	F0806-0425
lipid oxidation	GO:0034440	Tuberculosis	MESH:D014376	RPS6KA3	Toll Like Receptor TLR1:TLR2 Cascade	REACT:R-HSA-168179	F0806-0425
lipid oxidation	GO:0034440	Tuberculosis	MESH:D014376	RPS6KA3	Toll Like Receptor TLR6:TLR2 Cascade	REACT:R-HSA-168188	F0806-0425
lipid oxidation	GO:0034440	Tuberculosis	MESH:D014376	DUSP3	Activated TLR4 signalling	REACT:R-HSA-166054	F0806-0425
lipid oxidation	GO:0034440	Tuberculosis	MESH:D014376	DUSP3	Immune System	REACT:R-HSA-168256	F0806-0425
lipid oxidation	GO:0034440	Tuberculosis	MESH:D014376	DUSP3	Innate Immune System	REACT:R-HSA-168249	F0806-0425
lipid oxidation	GO:0034440	Tuberculosis	MESH:D014376	DUSP3	MyD88:Mal cascade initiated on plasma membrane	REACT:R-HSA-166058	F0806-0425
lipid oxidation	GO:0034440	Tuberculosis	MESH:D014376	DUSP3	Toll Like Receptor 2 (TLR2) Cascade	REACT:R-HSA-181438	F0806-0425
lipid oxidation	GO:0034440	Tuberculosis	MESH:D014376	DUSP3	Toll Like Receptor 4 (TLR4) Cascade	REACT:R-HSA-166016	F0806-0425
lipid oxidation	GO:0034440	Tuberculosis	MESH:D014376	DUSP3	Toll-Like Receptors Cascades	REACT:R-HSA-168898	F0806-0425
lipid oxidation	GO:0034440	Tuberculosis	MESH:D014376	DUSP3	Toll Like Receptor TLR1:TLR2 Cascade	REACT:R-HSA-168179	F0806-0425
lipid oxidation	GO:0034440	Tuberculosis	MESH:D014376	DUSP3	Toll Like Receptor TLR6:TLR2 Cascade	REACT:R-HSA-168188	F0806-0425
lipid oxidation	GO:0034440	Tuberculosis	MESH:D014376	EGFR	Adaptive Immune System	REACT:R-HSA-1280218	F0806-0425
lipid oxidation	GO:0034440	Tuberculosis	MESH:D014376	EGFR	Disease	REACT:R-HSA-1643685	F0806-0425
lipid oxidation	GO:0034440	Tuberculosis	MESH:D014376	EGFR	Immune System	REACT:R-HSA-168256	F0806-0425
lipid oxidation	GO:0034440	Tuberculosis	MESH:D014376	EGFR	Innate Immune System	REACT:R-HSA-168249	F0806-0425
lipid oxidation	GO:0034440	Tuberculosis	MESH:D014376	EGFR	Vesicle-mediated transport	REACT:R-HSA-5653656	F0806-0425
lipid oxidation	GO:0034440	Tuberculosis	MESH:D014376	ITK	Adaptive Immune System	REACT:R-HSA-1280218	F0806-0425
lipid oxidation	GO:0034440	Tuberculosis	MESH:D014376	ITK	Immune System	REACT:R-HSA-168256	F0806-0425
lipid oxidation	GO:0034440	Tuberculosis	MESH:D014376	ITK	Innate Immune System	REACT:R-HSA-168249	F0806-0425
lipid oxidation	GO:0034440	Tuberculosis	MESH:D014376	BTK	Activated TLR4 signalling	REACT:R-HSA-166054	F0806-0425
lipid oxidation	GO:0034440	Tuberculosis	MESH:D014376	BTK	Adaptive Immune System	REACT:R-HSA-1280218	F0806-0425
lipid oxidation	GO:0034440	Tuberculosis	MESH:D014376	BTK	Antigen processing-Cross presentation	REACT:R-HSA-1236975	F0806-0425
lipid oxidation	GO:0034440	Tuberculosis	MESH:D014376	BTK	Class I MHC mediated antigen processing & presentation	REACT:R-HSA-983169	F0806-0425
lipid oxidation	GO:0034440	Tuberculosis	MESH:D014376	BTK	Disease	REACT:R-HSA-1643685	F0806-0425
lipid oxidation	GO:0034440	Tuberculosis	MESH:D014376	BTK	Diseases associated with the TLR signaling cascade	REACT:R-HSA-5602358	F0806-0425
lipid oxidation	GO:0034440	Tuberculosis	MESH:D014376	BTK	Diseases of Immune System	REACT:R-HSA-5260271	F0806-0425
lipid oxidation	GO:0034440	Tuberculosis	MESH:D014376	BTK	ER-Phagosome pathway	REACT:R-HSA-1236974	F0806-0425
lipid oxidation	GO:0034440	Tuberculosis	MESH:D014376	BTK	Immune System	REACT:R-HSA-168256	F0806-0425
lipid oxidation	GO:0034440	Tuberculosis	MESH:D014376	BTK	Innate Immune System	REACT:R-HSA-168249	F0806-0425
lipid oxidation	GO:0034440	Tuberculosis	MESH:D014376	BTK	IRAK4 deficiency (TLR2/4)	REACT:R-HSA-5603041	F0806-0425
lipid oxidation	GO:0034440	Tuberculosis	MESH:D014376	BTK	MyD88 deficiency (TLR2/4)	REACT:R-HSA-5602498	F0806-0425
lipid oxidation	GO:0034440	Tuberculosis	MESH:D014376	BTK	MyD88:Mal cascade initiated on plasma membrane	REACT:R-HSA-166058	F0806-0425
lipid oxidation	GO:0034440	Tuberculosis	MESH:D014376	BTK	NF-kappa B signaling pathway	KEGG:hsa04064	F0806-0425
lipid oxidation	GO:0034440	Tuberculosis	MESH:D014376	BTK	Toll Like Receptor 2 (TLR2) Cascade	REACT:R-HSA-181438	F0806-0425
lipid oxidation	GO:0034440	Tuberculosis	MESH:D014376	BTK	Toll Like Receptor 4 (TLR4) Cascade	REACT:R-HSA-166016	F0806-0425
lipid oxidation	GO:0034440	Tuberculosis	MESH:D014376	BTK	Toll-Like Receptors Cascades	REACT:R-HSA-168898	F0806-0425
lipid oxidation	GO:0034440	Tuberculosis	MESH:D014376	BTK	Toll Like Receptor TLR1:TLR2 Cascade	REACT:R-HSA-168179	F0806-0425
lipid oxidation	GO:0034440	Tuberculosis	MESH:D014376	BTK	Toll Like Receptor TLR6:TLR2 Cascade	REACT:R-HSA-168188	F0806-0425
lipid oxidation	GO:0034440	Tuberculosis	MESH:D014376	SYK	Adaptive Immune System	REACT:R-HSA-1280218	F0806-0425
lipid oxidation	GO:0034440	Tuberculosis	MESH:D014376	SYK	Immune System	REACT:R-HSA-168256	F0806-0425
lipid oxidation	GO:0034440	Tuberculosis	MESH:D014376	SYK	Innate Immune System	REACT:R-HSA-168249	F0806-0425
lipid oxidation	GO:0034440	Tuberculosis	MESH:D014376	SYK	NF-kappa B signaling pathway	KEGG:hsa04064	F0806-0425
lipid oxidation	GO:0034440	Tuberculosis	MESH:D014376	SYK	Tuberculosis	KEGG:hsa05152	F0806-0425
lipid oxidation	GO:0034440	Tuberculosis	MESH:D014376	MAPK1	Activated TLR4 signalling	REACT:R-HSA-166054	F0806-0425
lipid oxidation	GO:0034440	Tuberculosis	MESH:D014376	MAPK1	Adaptive Immune System	REACT:R-HSA-1280218	F0806-0425
lipid oxidation	GO:0034440	Tuberculosis	MESH:D014376	MAPK1	Disease	REACT:R-HSA-1643685	F0806-0425
lipid oxidation	GO:0034440	Tuberculosis	MESH:D014376	MAPK1	Hepatitis B	KEGG:hsa05161	F0806-0425
lipid oxidation	GO:0034440	Tuberculosis	MESH:D014376	MAPK1	Immune System	REACT:R-HSA-168256	F0806-0425
lipid oxidation	GO:0034440	Tuberculosis	MESH:D014376	MAPK1	Innate Immune System	REACT:R-HSA-168249	F0806-0425
lipid oxidation	GO:0034440	Tuberculosis	MESH:D014376	MAPK1	MyD88:Mal cascade initiated on plasma membrane	REACT:R-HSA-166058	F0806-0425
lipid oxidation	GO:0034440	Tuberculosis	MESH:D014376	MAPK1	Neutrophil degranulation	REACT:R-HSA-6798695	F0806-0425
lipid oxidation	GO:0034440	Tuberculosis	MESH:D014376	MAPK1	Pertussis	KEGG:hsa05133	F0806-0425
lipid oxidation	GO:0034440	Tuberculosis	MESH:D014376	MAPK1	Toll Like Receptor 2 (TLR2) Cascade	REACT:R-HSA-181438	F0806-0425
lipid oxidation	GO:0034440	Tuberculosis	MESH:D014376	MAPK1	Toll Like Receptor 4 (TLR4) Cascade	REACT:R-HSA-166016	F0806-0425
lipid oxidation	GO:0034440	Tuberculosis	MESH:D014376	MAPK1	Toll-Like Receptors Cascades	REACT:R-HSA-168898	F0806-0425
lipid oxidation	GO:0034440	Tuberculosis	MESH:D014376	MAPK1	Toll-like receptor signaling pathway	KEGG:hsa04620	F0806-0425
lipid oxidation	GO:0034440	Tuberculosis	MESH:D014376	MAPK1	Toll Like Receptor TLR1:TLR2 Cascade	REACT:R-HSA-168179	F0806-0425
lipid oxidation	GO:0034440	Tuberculosis	MESH:D014376	MAPK1	Toll Like Receptor TLR6:TLR2 Cascade	REACT:R-HSA-168188	F0806-0425
lipid oxidation	GO:0034440	Tuberculosis	MESH:D014376	MAPK1	Tuberculosis	KEGG:hsa05152	F0806-0425
lipid oxidation	GO:0034440	Tuberculosis	MESH:D014376	MAPKAPK2	Activated TLR4 signalling	REACT:R-HSA-166054	F0806-0425
lipid oxidation	GO:0034440	Tuberculosis	MESH:D014376	MAPKAPK2	Immune System	REACT:R-HSA-168256	F0806-0425
lipid oxidation	GO:0034440	Tuberculosis	MESH:D014376	MAPKAPK2	Innate Immune System	REACT:R-HSA-168249	F0806-0425
lipid oxidation	GO:0034440	Tuberculosis	MESH:D014376	MAPKAPK2	MyD88:Mal cascade initiated on plasma membrane	REACT:R-HSA-166058	F0806-0425
lipid oxidation	GO:0034440	Tuberculosis	MESH:D014376	MAPKAPK2	Toll Like Receptor 2 (TLR2) Cascade	REACT:R-HSA-181438	F0806-0425
lipid oxidation	GO:0034440	Tuberculosis	MESH:D014376	MAPKAPK2	Toll Like Receptor 4 (TLR4) Cascade	REACT:R-HSA-166016	F0806-0425
lipid oxidation	GO:0034440	Tuberculosis	MESH:D014376	MAPKAPK2	Toll-Like Receptors Cascades	REACT:R-HSA-168898	F0806-0425
lipid oxidation	GO:0034440	Tuberculosis	MESH:D014376	MAPKAPK2	Toll Like Receptor TLR1:TLR2 Cascade	REACT:R-HSA-168179	F0806-0425
lipid oxidation	GO:0034440	Tuberculosis	MESH:D014376	MAPKAPK2	Toll Like Receptor TLR6:TLR2 Cascade	REACT:R-HSA-168188	F0806-0425
lipid oxidation	GO:0034440	Tuberculosis	MESH:D014376	CTSL	Adaptive Immune System	REACT:R-HSA-1280218	F0806-0425
lipid oxidation	GO:0034440	Tuberculosis	MESH:D014376	CTSL	Antigen processing-Cross presentation	REACT:R-HSA-1236975	F0806-0425
lipid oxidation	GO:0034440	Tuberculosis	MESH:D014376	CTSL	Class I MHC mediated antigen processing & presentation	REACT:R-HSA-983169	F0806-0425
lipid oxidation	GO:0034440	Tuberculosis	MESH:D014376	CTSL	Immune System	REACT:R-HSA-168256	F0806-0425
lipid oxidation	GO:0034440	Tuberculosis	MESH:D014376	CTSL	Innate Immune System	REACT:R-HSA-168249	F0806-0425
lipid oxidation	GO:0034440	Tuberculosis	MESH:D014376	CTSL	Lysosome	KEGG:hsa04142	F0806-0425
lipid oxidation	GO:0034440	Tuberculosis	MESH:D014376	CTSL	Phagosome	KEGG:hsa04145	F0806-0425
lipid oxidation	GO:0034440	Tuberculosis	MESH:D014376	CTSL	Toll-Like Receptors Cascades	REACT:R-HSA-168898	F0806-0425
lipid oxidation	GO:0034440	Tuberculosis	MESH:D014376	TNKS	Disease	REACT:R-HSA-1643685	F0806-0425
lipid oxidation	GO:0034440	Tuberculosis	MESH:D014376	JAK3	Immune System	REACT:R-HSA-168256	F0806-0425
lipid oxidation	GO:0034440	Tuberculosis	MESH:D014376	JAK3	Innate Immune System	REACT:R-HSA-168249	F0806-0425
lipid oxidation	GO:0034440	Tuberculosis	MESH:D014376	JAK2	Disease	REACT:R-HSA-1643685	F0806-0425
lipid oxidation	GO:0034440	Tuberculosis	MESH:D014376	JAK2	Immune System	REACT:R-HSA-168256	F0806-0425
lipid oxidation	GO:0034440	Tuberculosis	MESH:D014376	JAK2	Innate Immune System	REACT:R-HSA-168249	F0806-0425
lipid oxidation	GO:0034440	Tuberculosis	MESH:D014376	JAK2	Tuberculosis	KEGG:hsa05152	F0806-0425
lipid oxidation	GO:0034440	Tuberculosis	MESH:D014376	ACACA	Disease	REACT:R-HSA-1643685	F0806-0425
lipid oxidation	GO:0034440	Tuberculosis	MESH:D014376	PIK3CD	Adaptive Immune System	REACT:R-HSA-1280218	F0806-0425
lipid oxidation	GO:0034440	Tuberculosis	MESH:D014376	PIK3CD	Disease	REACT:R-HSA-1643685	F0806-0425
lipid oxidation	GO:0034440	Tuberculosis	MESH:D014376	PIK3CD	Hepatitis B	KEGG:hsa05161	F0806-0425
lipid oxidation	GO:0034440	Tuberculosis	MESH:D014376	PIK3CD	Immune System	REACT:R-HSA-168256	F0806-0425
lipid oxidation	GO:0034440	Tuberculosis	MESH:D014376	PIK3CD	Innate Immune System	REACT:R-HSA-168249	F0806-0425
lipid oxidation	GO:0034440	Tuberculosis	MESH:D014376	PIK3CD	Toll-like receptor signaling pathway	KEGG:hsa04620	F0806-0425
lipid oxidation	GO:0034440	Tuberculosis	MESH:D014376	PIK3CA	Adaptive Immune System	REACT:R-HSA-1280218	F0806-0425
lipid oxidation	GO:0034440	Tuberculosis	MESH:D014376	PIK3CA	Disease	REACT:R-HSA-1643685	F0806-0425
lipid oxidation	GO:0034440	Tuberculosis	MESH:D014376	PIK3CA	Hepatitis B	KEGG:hsa05161	F0806-0425
lipid oxidation	GO:0034440	Tuberculosis	MESH:D014376	PIK3CA	Immune System	REACT:R-HSA-168256	F0806-0425
lipid oxidation	GO:0034440	Tuberculosis	MESH:D014376	PIK3CA	Innate Immune System	REACT:R-HSA-168249	F0806-0425
lipid oxidation	GO:0034440	Tuberculosis	MESH:D014376	PIK3CA	Toll-like receptor signaling pathway	KEGG:hsa04620	F0806-0425
lipid oxidation	GO:0034440	Tuberculosis	MESH:D014376	BRAF	Disease	REACT:R-HSA-1643685	F0806-0425
lipid oxidation	GO:0034440	Tuberculosis	MESH:D014376	BRAF	Immune System	REACT:R-HSA-168256	F0806-0425
lipid oxidation	GO:0034440	Tuberculosis	MESH:D014376	BRAF	Innate Immune System	REACT:R-HSA-168249	F0806-0425
lipid oxidation	GO:0034440	Tuberculosis	MESH:D014376	MAP2K1	Activated TLR4 signalling	REACT:R-HSA-166054	F0806-0425
lipid oxidation	GO:0034440	Tuberculosis	MESH:D014376	MAP2K1	Disease	REACT:R-HSA-1643685	F0806-0425
lipid oxidation	GO:0034440	Tuberculosis	MESH:D014376	MAP2K1	Hepatitis B	KEGG:hsa05161	F0806-0425
lipid oxidation	GO:0034440	Tuberculosis	MESH:D014376	MAP2K1	Immune System	REACT:R-HSA-168256	F0806-0425
lipid oxidation	GO:0034440	Tuberculosis	MESH:D014376	MAP2K1	Innate Immune System	REACT:R-HSA-168249	F0806-0425
lipid oxidation	GO:0034440	Tuberculosis	MESH:D014376	MAP2K1	MyD88:Mal cascade initiated on plasma membrane	REACT:R-HSA-166058	F0806-0425
lipid oxidation	GO:0034440	Tuberculosis	MESH:D014376	MAP2K1	Toll Like Receptor 2 (TLR2) Cascade	REACT:R-HSA-181438	F0806-0425
lipid oxidation	GO:0034440	Tuberculosis	MESH:D014376	MAP2K1	Toll Like Receptor 4 (TLR4) Cascade	REACT:R-HSA-166016	F0806-0425
lipid oxidation	GO:0034440	Tuberculosis	MESH:D014376	MAP2K1	Toll-Like Receptors Cascades	REACT:R-HSA-168898	F0806-0425
lipid oxidation	GO:0034440	Tuberculosis	MESH:D014376	MAP2K1	Toll-like receptor signaling pathway	KEGG:hsa04620	F0806-0425
lipid oxidation	GO:0034440	Tuberculosis	MESH:D014376	MAP2K1	Toll Like Receptor TLR1:TLR2 Cascade	REACT:R-HSA-168179	F0806-0425
lipid oxidation	GO:0034440	Tuberculosis	MESH:D014376	MAP2K1	Toll Like Receptor TLR6:TLR2 Cascade	REACT:R-HSA-168188	F0806-0425
lipid oxidation	GO:0034440	Tuberculosis	MESH:D014376	PIK3CB	Adaptive Immune System	REACT:R-HSA-1280218	F0806-0425
lipid oxidation	GO:0034440	Tuberculosis	MESH:D014376	PIK3CB	Disease	REACT:R-HSA-1643685	F0806-0425
lipid oxidation	GO:0034440	Tuberculosis	MESH:D014376	PIK3CB	Hepatitis B	KEGG:hsa05161	F0806-0425
lipid oxidation	GO:0034440	Tuberculosis	MESH:D014376	PIK3CB	Immune System	REACT:R-HSA-168256	F0806-0425
lipid oxidation	GO:0034440	Tuberculosis	MESH:D014376	PIK3CB	Innate Immune System	REACT:R-HSA-168249	F0806-0425
lipid oxidation	GO:0034440	Tuberculosis	MESH:D014376	PIK3CB	Toll-like receptor signaling pathway	KEGG:hsa04620	F0806-0425
lipid oxidation	GO:0034440	Tuberculosis	MESH:D014376	ROCK1	Immune System	REACT:R-HSA-168256	F0806-0425
lipid oxidation	GO:0034440	Tuberculosis	MESH:D014376	ROCK1	Innate Immune System	REACT:R-HSA-168249	F0806-0425
lipid oxidation	GO:0034440	Tuberculosis	MESH:D014376	ROCK1	Neutrophil degranulation	REACT:R-HSA-6798695	F0806-0425
lipid oxidation	GO:0034440	Tuberculosis	MESH:D014376	MAPK3	Activated TLR4 signalling	REACT:R-HSA-166054	F0806-0425
lipid oxidation	GO:0034440	Tuberculosis	MESH:D014376	MAPK3	Adaptive Immune System	REACT:R-HSA-1280218	F0806-0425
lipid oxidation	GO:0034440	Tuberculosis	MESH:D014376	MAPK3	Disease	REACT:R-HSA-1643685	F0806-0425
lipid oxidation	GO:0034440	Tuberculosis	MESH:D014376	MAPK3	Hepatitis B	KEGG:hsa05161	F0806-0425
lipid oxidation	GO:0034440	Tuberculosis	MESH:D014376	MAPK3	Immune System	REACT:R-HSA-168256	F0806-0425
lipid oxidation	GO:0034440	Tuberculosis	MESH:D014376	MAPK3	Innate Immune System	REACT:R-HSA-168249	F0806-0425
lipid oxidation	GO:0034440	Tuberculosis	MESH:D014376	MAPK3	MyD88:Mal cascade initiated on plasma membrane	REACT:R-HSA-166058	F0806-0425
lipid oxidation	GO:0034440	Tuberculosis	MESH:D014376	MAPK3	Pertussis	KEGG:hsa05133	F0806-0425
lipid oxidation	GO:0034440	Tuberculosis	MESH:D014376	MAPK3	Toll Like Receptor 2 (TLR2) Cascade	REACT:R-HSA-181438	F0806-0425
lipid oxidation	GO:0034440	Tuberculosis	MESH:D014376	MAPK3	Toll Like Receptor 4 (TLR4) Cascade	REACT:R-HSA-166016	F0806-0425
lipid oxidation	GO:0034440	Tuberculosis	MESH:D014376	MAPK3	Toll-Like Receptors Cascades	REACT:R-HSA-168898	F0806-0425
lipid oxidation	GO:0034440	Tuberculosis	MESH:D014376	MAPK3	Toll-like receptor signaling pathway	KEGG:hsa04620	F0806-0425
lipid oxidation	GO:0034440	Tuberculosis	MESH:D014376	MAPK3	Toll Like Receptor TLR1:TLR2 Cascade	REACT:R-HSA-168179	F0806-0425
lipid oxidation	GO:0034440	Tuberculosis	MESH:D014376	MAPK3	Toll Like Receptor TLR6:TLR2 Cascade	REACT:R-HSA-168188	F0806-0425
lipid oxidation	GO:0034440	Tuberculosis	MESH:D014376	MAPK3	Tuberculosis	KEGG:hsa05152	F0806-0425
lipid oxidation	GO:0034440	Tuberculosis	MESH:D014376	CSNK2A1	NF-kappa B signaling pathway	KEGG:hsa04064	F0806-0425
lipid oxidation	GO:0034440	Tuberculosis	MESH:D014376	SLC8A1	SLC-mediated transmembrane transport	REACT:R-HSA-425407	F0806-0425
lipid oxidation	GO:0034440	Tuberculosis	MESH:D014376	SLC8A1	Transmembrane transport of small molecules	REACT:R-HSA-382551	F0806-0425
positive regulation of cell death	GO:0010942	Tuberculosis	MESH:D014376	FLT3	Immune System	REACT:R-HSA-168256	F0806-0425
positive regulation of cell death	GO:0010942	Tuberculosis	MESH:D014376	KIF11	Adaptive Immune System	REACT:R-HSA-1280218	F0806-0425
positive regulation of cell death	GO:0010942	Tuberculosis	MESH:D014376	KIF11	Immune System	REACT:R-HSA-168256	F0806-0425
positive regulation of cell death	GO:0010942	Tuberculosis	MESH:D014376	KIF11	Vesicle-mediated transport	REACT:R-HSA-5653656	F0806-0425
positive regulation of cell death	GO:0010942	Tuberculosis	MESH:D014376	MAPK10	Activated TLR4 signalling	REACT:R-HSA-166054	F0806-0425
positive regulation of cell death	GO:0010942	Tuberculosis	MESH:D014376	MAPK10	Hepatitis B	KEGG:hsa05161	F0806-0425
positive regulation of cell death	GO:0010942	Tuberculosis	MESH:D014376	MAPK10	Immune System	REACT:R-HSA-168256	F0806-0425
positive regulation of cell death	GO:0010942	Tuberculosis	MESH:D014376	MAPK10	Innate Immune System	REACT:R-HSA-168249	F0806-0425
positive regulation of cell death	GO:0010942	Tuberculosis	MESH:D014376	MAPK10	MyD88:Mal cascade initiated on plasma membrane	REACT:R-HSA-166058	F0806-0425
positive regulation of cell death	GO:0010942	Tuberculosis	MESH:D014376	MAPK10	Pertussis	KEGG:hsa05133	F0806-0425
positive regulation of cell death	GO:0010942	Tuberculosis	MESH:D014376	MAPK10	Toll Like Receptor 2 (TLR2) Cascade	REACT:R-HSA-181438	F0806-0425
positive regulation of cell death	GO:0010942	Tuberculosis	MESH:D014376	MAPK10	Toll Like Receptor 4 (TLR4) Cascade	REACT:R-HSA-166016	F0806-0425
positive regulation of cell death	GO:0010942	Tuberculosis	MESH:D014376	MAPK10	Toll-Like Receptors Cascades	REACT:R-HSA-168898	F0806-0425
positive regulation of cell death	GO:0010942	Tuberculosis	MESH:D014376	MAPK10	Toll-like receptor signaling pathway	KEGG:hsa04620	F0806-0425
positive regulation of cell death	GO:0010942	Tuberculosis	MESH:D014376	MAPK10	Toll Like Receptor TLR1:TLR2 Cascade	REACT:R-HSA-168179	F0806-0425
positive regulation of cell death	GO:0010942	Tuberculosis	MESH:D014376	MAPK10	Toll Like Receptor TLR6:TLR2 Cascade	REACT:R-HSA-168188	F0806-0425
positive regulation of cell death	GO:0010942	Tuberculosis	MESH:D014376	MAPK10	Tuberculosis	KEGG:hsa05152	F0806-0425
positive regulation of cell death	GO:0010942	Tuberculosis	MESH:D014376	PTK2B	Hepatitis B	KEGG:hsa05161	F0806-0425
positive regulation of cell death	GO:0010942	Tuberculosis	MESH:D014376	PTK2B	Immune System	REACT:R-HSA-168256	F0806-0425
positive regulation of cell death	GO:0010942	Tuberculosis	MESH:D014376	CDK2	Hepatitis B	KEGG:hsa05161	F0806-0425
positive regulation of cell death	GO:0010942	Tuberculosis	MESH:D014376	MAPK9	Activated TLR4 signalling	REACT:R-HSA-166054	F0806-0425
positive regulation of cell death	GO:0010942	Tuberculosis	MESH:D014376	MAPK9	Hepatitis B	KEGG:hsa05161	F0806-0425
positive regulation of cell death	GO:0010942	Tuberculosis	MESH:D014376	MAPK9	Immune System	REACT:R-HSA-168256	F0806-0425
positive regulation of cell death	GO:0010942	Tuberculosis	MESH:D014376	MAPK9	Innate Immune System	REACT:R-HSA-168249	F0806-0425
positive regulation of cell death	GO:0010942	Tuberculosis	MESH:D014376	MAPK9	MyD88:Mal cascade initiated on plasma membrane	REACT:R-HSA-166058	F0806-0425
positive regulation of cell death	GO:0010942	Tuberculosis	MESH:D014376	MAPK9	Pertussis	KEGG:hsa05133	F0806-0425
positive regulation of cell death	GO:0010942	Tuberculosis	MESH:D014376	MAPK9	Toll Like Receptor 2 (TLR2) Cascade	REACT:R-HSA-181438	F0806-0425
positive regulation of cell death	GO:0010942	Tuberculosis	MESH:D014376	MAPK9	Toll Like Receptor 4 (TLR4) Cascade	REACT:R-HSA-166016	F0806-0425
positive regulation of cell death	GO:0010942	Tuberculosis	MESH:D014376	MAPK9	Toll-Like Receptors Cascades	REACT:R-HSA-168898	F0806-0425
positive regulation of cell death	GO:0010942	Tuberculosis	MESH:D014376	MAPK9	Toll-like receptor signaling pathway	KEGG:hsa04620	F0806-0425
positive regulation of cell death	GO:0010942	Tuberculosis	MESH:D014376	MAPK9	Toll Like Receptor TLR1:TLR2 Cascade	REACT:R-HSA-168179	F0806-0425
positive regulation of cell death	GO:0010942	Tuberculosis	MESH:D014376	MAPK9	Toll Like Receptor TLR6:TLR2 Cascade	REACT:R-HSA-168188	F0806-0425
positive regulation of cell death	GO:0010942	Tuberculosis	MESH:D014376	MAPK9	Tuberculosis	KEGG:hsa05152	F0806-0425
positive regulation of cell death	GO:0010942	Tuberculosis	MESH:D014376	FGFR2	Adaptive Immune System	REACT:R-HSA-1280218	F0806-0425
positive regulation of cell death	GO:0010942	Tuberculosis	MESH:D014376	FGFR2	Disease	REACT:R-HSA-1643685	F0806-0425
positive regulation of cell death	GO:0010942	Tuberculosis	MESH:D014376	FGFR2	Immune System	REACT:R-HSA-168256	F0806-0425
positive regulation of cell death	GO:0010942	Tuberculosis	MESH:D014376	FGFR2	Innate Immune System	REACT:R-HSA-168249	F0806-0425
positive regulation of cell death	GO:0010942	Tuberculosis	MESH:D014376	PDPK1	Adaptive Immune System	REACT:R-HSA-1280218	F0806-0425
positive regulation of cell death	GO:0010942	Tuberculosis	MESH:D014376	PDPK1	Disease	REACT:R-HSA-1643685	F0806-0425
positive regulation of cell death	GO:0010942	Tuberculosis	MESH:D014376	PDPK1	Immune System	REACT:R-HSA-168256	F0806-0425
positive regulation of cell death	GO:0010942	Tuberculosis	MESH:D014376	PDPK1	Innate Immune System	REACT:R-HSA-168249	F0806-0425
positive regulation of cell death	GO:0010942	Tuberculosis	MESH:D014376	RPS6KA3	Activated TLR4 signalling	REACT:R-HSA-166054	F0806-0425
positive regulation of cell death	GO:0010942	Tuberculosis	MESH:D014376	RPS6KA3	Immune System	REACT:R-HSA-168256	F0806-0425
positive regulation of cell death	GO:0010942	Tuberculosis	MESH:D014376	RPS6KA3	Innate Immune System	REACT:R-HSA-168249	F0806-0425
positive regulation of cell death	GO:0010942	Tuberculosis	MESH:D014376	RPS6KA3	MyD88:Mal cascade initiated on plasma membrane	REACT:R-HSA-166058	F0806-0425
positive regulation of cell death	GO:0010942	Tuberculosis	MESH:D014376	RPS6KA3	Toll Like Receptor 2 (TLR2) Cascade	REACT:R-HSA-181438	F0806-0425
positive regulation of cell death	GO:0010942	Tuberculosis	MESH:D014376	RPS6KA3	Toll Like Receptor 4 (TLR4) Cascade	REACT:R-HSA-166016	F0806-0425
positive regulation of cell death	GO:0010942	Tuberculosis	MESH:D014376	RPS6KA3	Toll-Like Receptors Cascades	REACT:R-HSA-168898	F0806-0425
positive regulation of cell death	GO:0010942	Tuberculosis	MESH:D014376	RPS6KA3	Toll Like Receptor TLR1:TLR2 Cascade	REACT:R-HSA-168179	F0806-0425
positive regulation of cell death	GO:0010942	Tuberculosis	MESH:D014376	RPS6KA3	Toll Like Receptor TLR6:TLR2 Cascade	REACT:R-HSA-168188	F0806-0425
positive regulation of cell death	GO:0010942	Tuberculosis	MESH:D014376	DUSP3	Activated TLR4 signalling	REACT:R-HSA-166054	F0806-0425
positive regulation of cell death	GO:0010942	Tuberculosis	MESH:D014376	DUSP3	Immune System	REACT:R-HSA-168256	F0806-0425
positive regulation of cell death	GO:0010942	Tuberculosis	MESH:D014376	DUSP3	Innate Immune System	REACT:R-HSA-168249	F0806-0425
positive regulation of cell death	GO:0010942	Tuberculosis	MESH:D014376	DUSP3	MyD88:Mal cascade initiated on plasma membrane	REACT:R-HSA-166058	F0806-0425
positive regulation of cell death	GO:0010942	Tuberculosis	MESH:D014376	DUSP3	Toll Like Receptor 2 (TLR2) Cascade	REACT:R-HSA-181438	F0806-0425
positive regulation of cell death	GO:0010942	Tuberculosis	MESH:D014376	DUSP3	Toll Like Receptor 4 (TLR4) Cascade	REACT:R-HSA-166016	F0806-0425
positive regulation of cell death	GO:0010942	Tuberculosis	MESH:D014376	DUSP3	Toll-Like Receptors Cascades	REACT:R-HSA-168898	F0806-0425
positive regulation of cell death	GO:0010942	Tuberculosis	MESH:D014376	DUSP3	Toll Like Receptor TLR1:TLR2 Cascade	REACT:R-HSA-168179	F0806-0425
positive regulation of cell death	GO:0010942	Tuberculosis	MESH:D014376	DUSP3	Toll Like Receptor TLR6:TLR2 Cascade	REACT:R-HSA-168188	F0806-0425
positive regulation of cell death	GO:0010942	Tuberculosis	MESH:D014376	EGFR	Adaptive Immune System	REACT:R-HSA-1280218	F0806-0425
positive regulation of cell death	GO:0010942	Tuberculosis	MESH:D014376	EGFR	Disease	REACT:R-HSA-1643685	F0806-0425
positive regulation of cell death	GO:0010942	Tuberculosis	MESH:D014376	EGFR	Immune System	REACT:R-HSA-168256	F0806-0425
positive regulation of cell death	GO:0010942	Tuberculosis	MESH:D014376	EGFR	Innate Immune System	REACT:R-HSA-168249	F0806-0425
positive regulation of cell death	GO:0010942	Tuberculosis	MESH:D014376	EGFR	Vesicle-mediated transport	REACT:R-HSA-5653656	F0806-0425
positive regulation of cell death	GO:0010942	Tuberculosis	MESH:D014376	ITK	Adaptive Immune System	REACT:R-HSA-1280218	F0806-0425
positive regulation of cell death	GO:0010942	Tuberculosis	MESH:D014376	ITK	Immune System	REACT:R-HSA-168256	F0806-0425
positive regulation of cell death	GO:0010942	Tuberculosis	MESH:D014376	ITK	Innate Immune System	REACT:R-HSA-168249	F0806-0425
positive regulation of cell death	GO:0010942	Tuberculosis	MESH:D014376	BTK	Activated TLR4 signalling	REACT:R-HSA-166054	F0806-0425
positive regulation of cell death	GO:0010942	Tuberculosis	MESH:D014376	BTK	Adaptive Immune System	REACT:R-HSA-1280218	F0806-0425
positive regulation of cell death	GO:0010942	Tuberculosis	MESH:D014376	BTK	Antigen processing-Cross presentation	REACT:R-HSA-1236975	F0806-0425
positive regulation of cell death	GO:0010942	Tuberculosis	MESH:D014376	BTK	Class I MHC mediated antigen processing & presentation	REACT:R-HSA-983169	F0806-0425
positive regulation of cell death	GO:0010942	Tuberculosis	MESH:D014376	BTK	Disease	REACT:R-HSA-1643685	F0806-0425
positive regulation of cell death	GO:0010942	Tuberculosis	MESH:D014376	BTK	Diseases associated with the TLR signaling cascade	REACT:R-HSA-5602358	F0806-0425
positive regulation of cell death	GO:0010942	Tuberculosis	MESH:D014376	BTK	Diseases of Immune System	REACT:R-HSA-5260271	F0806-0425
positive regulation of cell death	GO:0010942	Tuberculosis	MESH:D014376	BTK	ER-Phagosome pathway	REACT:R-HSA-1236974	F0806-0425
positive regulation of cell death	GO:0010942	Tuberculosis	MESH:D014376	BTK	Immune System	REACT:R-HSA-168256	F0806-0425
positive regulation of cell death	GO:0010942	Tuberculosis	MESH:D014376	BTK	Innate Immune System	REACT:R-HSA-168249	F0806-0425
positive regulation of cell death	GO:0010942	Tuberculosis	MESH:D014376	BTK	IRAK4 deficiency (TLR2/4)	REACT:R-HSA-5603041	F0806-0425
positive regulation of cell death	GO:0010942	Tuberculosis	MESH:D014376	BTK	MyD88 deficiency (TLR2/4)	REACT:R-HSA-5602498	F0806-0425
positive regulation of cell death	GO:0010942	Tuberculosis	MESH:D014376	BTK	MyD88:Mal cascade initiated on plasma membrane	REACT:R-HSA-166058	F0806-0425
positive regulation of cell death	GO:0010942	Tuberculosis	MESH:D014376	BTK	NF-kappa B signaling pathway	KEGG:hsa04064	F0806-0425
positive regulation of cell death	GO:0010942	Tuberculosis	MESH:D014376	BTK	Toll Like Receptor 2 (TLR2) Cascade	REACT:R-HSA-181438	F0806-0425
positive regulation of cell death	GO:0010942	Tuberculosis	MESH:D014376	BTK	Toll Like Receptor 4 (TLR4) Cascade	REACT:R-HSA-166016	F0806-0425
positive regulation of cell death	GO:0010942	Tuberculosis	MESH:D014376	BTK	Toll-Like Receptors Cascades	REACT:R-HSA-168898	F0806-0425
positive regulation of cell death	GO:0010942	Tuberculosis	MESH:D014376	BTK	Toll Like Receptor TLR1:TLR2 Cascade	REACT:R-HSA-168179	F0806-0425
positive regulation of cell death	GO:0010942	Tuberculosis	MESH:D014376	BTK	Toll Like Receptor TLR6:TLR2 Cascade	REACT:R-HSA-168188	F0806-0425
positive regulation of cell death	GO:0010942	Tuberculosis	MESH:D014376	SYK	Adaptive Immune System	REACT:R-HSA-1280218	F0806-0425
positive regulation of cell death	GO:0010942	Tuberculosis	MESH:D014376	SYK	Immune System	REACT:R-HSA-168256	F0806-0425
positive regulation of cell death	GO:0010942	Tuberculosis	MESH:D014376	SYK	Innate Immune System	REACT:R-HSA-168249	F0806-0425
positive regulation of cell death	GO:0010942	Tuberculosis	MESH:D014376	SYK	NF-kappa B signaling pathway	KEGG:hsa04064	F0806-0425
positive regulation of cell death	GO:0010942	Tuberculosis	MESH:D014376	SYK	Tuberculosis	KEGG:hsa05152	F0806-0425
positive regulation of cell death	GO:0010942	Tuberculosis	MESH:D014376	MAPK1	Activated TLR4 signalling	REACT:R-HSA-166054	F0806-0425
positive regulation of cell death	GO:0010942	Tuberculosis	MESH:D014376	MAPK1	Adaptive Immune System	REACT:R-HSA-1280218	F0806-0425
positive regulation of cell death	GO:0010942	Tuberculosis	MESH:D014376	MAPK1	Disease	REACT:R-HSA-1643685	F0806-0425
positive regulation of cell death	GO:0010942	Tuberculosis	MESH:D014376	MAPK1	Hepatitis B	KEGG:hsa05161	F0806-0425
positive regulation of cell death	GO:0010942	Tuberculosis	MESH:D014376	MAPK1	Immune System	REACT:R-HSA-168256	F0806-0425
positive regulation of cell death	GO:0010942	Tuberculosis	MESH:D014376	MAPK1	Innate Immune System	REACT:R-HSA-168249	F0806-0425
positive regulation of cell death	GO:0010942	Tuberculosis	MESH:D014376	MAPK1	MyD88:Mal cascade initiated on plasma membrane	REACT:R-HSA-166058	F0806-0425
positive regulation of cell death	GO:0010942	Tuberculosis	MESH:D014376	MAPK1	Neutrophil degranulation	REACT:R-HSA-6798695	F0806-0425
positive regulation of cell death	GO:0010942	Tuberculosis	MESH:D014376	MAPK1	Pertussis	KEGG:hsa05133	F0806-0425
positive regulation of cell death	GO:0010942	Tuberculosis	MESH:D014376	MAPK1	Toll Like Receptor 2 (TLR2) Cascade	REACT:R-HSA-181438	F0806-0425
positive regulation of cell death	GO:0010942	Tuberculosis	MESH:D014376	MAPK1	Toll Like Receptor 4 (TLR4) Cascade	REACT:R-HSA-166016	F0806-0425
positive regulation of cell death	GO:0010942	Tuberculosis	MESH:D014376	MAPK1	Toll-Like Receptors Cascades	REACT:R-HSA-168898	F0806-0425
positive regulation of cell death	GO:0010942	Tuberculosis	MESH:D014376	MAPK1	Toll-like receptor signaling pathway	KEGG:hsa04620	F0806-0425
positive regulation of cell death	GO:0010942	Tuberculosis	MESH:D014376	MAPK1	Toll Like Receptor TLR1:TLR2 Cascade	REACT:R-HSA-168179	F0806-0425
positive regulation of cell death	GO:0010942	Tuberculosis	MESH:D014376	MAPK1	Toll Like Receptor TLR6:TLR2 Cascade	REACT:R-HSA-168188	F0806-0425
positive regulation of cell death	GO:0010942	Tuberculosis	MESH:D014376	MAPK1	Tuberculosis	KEGG:hsa05152	F0806-0425
positive regulation of cell death	GO:0010942	Tuberculosis	MESH:D014376	MAPKAPK2	Activated TLR4 signalling	REACT:R-HSA-166054	F0806-0425
positive regulation of cell death	GO:0010942	Tuberculosis	MESH:D014376	MAPKAPK2	Immune System	REACT:R-HSA-168256	F0806-0425
positive regulation of cell death	GO:0010942	Tuberculosis	MESH:D014376	MAPKAPK2	Innate Immune System	REACT:R-HSA-168249	F0806-0425
positive regulation of cell death	GO:0010942	Tuberculosis	MESH:D014376	MAPKAPK2	MyD88:Mal cascade initiated on plasma membrane	REACT:R-HSA-166058	F0806-0425
positive regulation of cell death	GO:0010942	Tuberculosis	MESH:D014376	MAPKAPK2	Toll Like Receptor 2 (TLR2) Cascade	REACT:R-HSA-181438	F0806-0425
positive regulation of cell death	GO:0010942	Tuberculosis	MESH:D014376	MAPKAPK2	Toll Like Receptor 4 (TLR4) Cascade	REACT:R-HSA-166016	F0806-0425
positive regulation of cell death	GO:0010942	Tuberculosis	MESH:D014376	MAPKAPK2	Toll-Like Receptors Cascades	REACT:R-HSA-168898	F0806-0425
positive regulation of cell death	GO:0010942	Tuberculosis	MESH:D014376	MAPKAPK2	Toll Like Receptor TLR1:TLR2 Cascade	REACT:R-HSA-168179	F0806-0425
positive regulation of cell death	GO:0010942	Tuberculosis	MESH:D014376	MAPKAPK2	Toll Like Receptor TLR6:TLR2 Cascade	REACT:R-HSA-168188	F0806-0425
positive regulation of cell death	GO:0010942	Tuberculosis	MESH:D014376	CTSL	Adaptive Immune System	REACT:R-HSA-1280218	F0806-0425
positive regulation of cell death	GO:0010942	Tuberculosis	MESH:D014376	CTSL	Antigen processing-Cross presentation	REACT:R-HSA-1236975	F0806-0425
positive regulation of cell death	GO:0010942	Tuberculosis	MESH:D014376	CTSL	Class I MHC mediated antigen processing & presentation	REACT:R-HSA-983169	F0806-0425
positive regulation of cell death	GO:0010942	Tuberculosis	MESH:D014376	CTSL	Immune System	REACT:R-HSA-168256	F0806-0425
positive regulation of cell death	GO:0010942	Tuberculosis	MESH:D014376	CTSL	Innate Immune System	REACT:R-HSA-168249	F0806-0425
positive regulation of cell death	GO:0010942	Tuberculosis	MESH:D014376	CTSL	Lysosome	KEGG:hsa04142	F0806-0425
positive regulation of cell death	GO:0010942	Tuberculosis	MESH:D014376	CTSL	Phagosome	KEGG:hsa04145	F0806-0425
positive regulation of cell death	GO:0010942	Tuberculosis	MESH:D014376	CTSL	Toll-Like Receptors Cascades	REACT:R-HSA-168898	F0806-0425
positive regulation of cell death	GO:0010942	Tuberculosis	MESH:D014376	TNKS	Disease	REACT:R-HSA-1643685	F0806-0425
positive regulation of cell death	GO:0010942	Tuberculosis	MESH:D014376	JAK3	Immune System	REACT:R-HSA-168256	F0806-0425
positive regulation of cell death	GO:0010942	Tuberculosis	MESH:D014376	JAK3	Innate Immune System	REACT:R-HSA-168249	F0806-0425
positive regulation of cell death	GO:0010942	Tuberculosis	MESH:D014376	JAK2	Disease	REACT:R-HSA-1643685	F0806-0425
positive regulation of cell death	GO:0010942	Tuberculosis	MESH:D014376	JAK2	Immune System	REACT:R-HSA-168256	F0806-0425
positive regulation of cell death	GO:0010942	Tuberculosis	MESH:D014376	JAK2	Innate Immune System	REACT:R-HSA-168249	F0806-0425
positive regulation of cell death	GO:0010942	Tuberculosis	MESH:D014376	JAK2	Tuberculosis	KEGG:hsa05152	F0806-0425
positive regulation of cell death	GO:0010942	Tuberculosis	MESH:D014376	ACACA	Disease	REACT:R-HSA-1643685	F0806-0425
positive regulation of cell death	GO:0010942	Tuberculosis	MESH:D014376	PIK3CD	Adaptive Immune System	REACT:R-HSA-1280218	F0806-0425
positive regulation of cell death	GO:0010942	Tuberculosis	MESH:D014376	PIK3CD	Disease	REACT:R-HSA-1643685	F0806-0425
positive regulation of cell death	GO:0010942	Tuberculosis	MESH:D014376	PIK3CD	Hepatitis B	KEGG:hsa05161	F0806-0425
positive regulation of cell death	GO:0010942	Tuberculosis	MESH:D014376	PIK3CD	Immune System	REACT:R-HSA-168256	F0806-0425
positive regulation of cell death	GO:0010942	Tuberculosis	MESH:D014376	PIK3CD	Innate Immune System	REACT:R-HSA-168249	F0806-0425
positive regulation of cell death	GO:0010942	Tuberculosis	MESH:D014376	PIK3CD	Toll-like receptor signaling pathway	KEGG:hsa04620	F0806-0425
positive regulation of cell death	GO:0010942	Tuberculosis	MESH:D014376	PIK3CA	Adaptive Immune System	REACT:R-HSA-1280218	F0806-0425
positive regulation of cell death	GO:0010942	Tuberculosis	MESH:D014376	PIK3CA	Disease	REACT:R-HSA-1643685	F0806-0425
positive regulation of cell death	GO:0010942	Tuberculosis	MESH:D014376	PIK3CA	Hepatitis B	KEGG:hsa05161	F0806-0425
positive regulation of cell death	GO:0010942	Tuberculosis	MESH:D014376	PIK3CA	Immune System	REACT:R-HSA-168256	F0806-0425
positive regulation of cell death	GO:0010942	Tuberculosis	MESH:D014376	PIK3CA	Innate Immune System	REACT:R-HSA-168249	F0806-0425
positive regulation of cell death	GO:0010942	Tuberculosis	MESH:D014376	PIK3CA	Toll-like receptor signaling pathway	KEGG:hsa04620	F0806-0425
positive regulation of cell death	GO:0010942	Tuberculosis	MESH:D014376	BRAF	Disease	REACT:R-HSA-1643685	F0806-0425
positive regulation of cell death	GO:0010942	Tuberculosis	MESH:D014376	BRAF	Immune System	REACT:R-HSA-168256	F0806-0425
positive regulation of cell death	GO:0010942	Tuberculosis	MESH:D014376	BRAF	Innate Immune System	REACT:R-HSA-168249	F0806-0425
positive regulation of cell death	GO:0010942	Tuberculosis	MESH:D014376	MAP2K1	Activated TLR4 signalling	REACT:R-HSA-166054	F0806-0425
positive regulation of cell death	GO:0010942	Tuberculosis	MESH:D014376	MAP2K1	Disease	REACT:R-HSA-1643685	F0806-0425
positive regulation of cell death	GO:0010942	Tuberculosis	MESH:D014376	MAP2K1	Hepatitis B	KEGG:hsa05161	F0806-0425
positive regulation of cell death	GO:0010942	Tuberculosis	MESH:D014376	MAP2K1	Immune System	REACT:R-HSA-168256	F0806-0425
positive regulation of cell death	GO:0010942	Tuberculosis	MESH:D014376	MAP2K1	Innate Immune System	REACT:R-HSA-168249	F0806-0425
positive regulation of cell death	GO:0010942	Tuberculosis	MESH:D014376	MAP2K1	MyD88:Mal cascade initiated on plasma membrane	REACT:R-HSA-166058	F0806-0425
positive regulation of cell death	GO:0010942	Tuberculosis	MESH:D014376	MAP2K1	Toll Like Receptor 2 (TLR2) Cascade	REACT:R-HSA-181438	F0806-0425
positive regulation of cell death	GO:0010942	Tuberculosis	MESH:D014376	MAP2K1	Toll Like Receptor 4 (TLR4) Cascade	REACT:R-HSA-166016	F0806-0425
positive regulation of cell death	GO:0010942	Tuberculosis	MESH:D014376	MAP2K1	Toll-Like Receptors Cascades	REACT:R-HSA-168898	F0806-0425
positive regulation of cell death	GO:0010942	Tuberculosis	MESH:D014376	MAP2K1	Toll-like receptor signaling pathway	KEGG:hsa04620	F0806-0425
positive regulation of cell death	GO:0010942	Tuberculosis	MESH:D014376	MAP2K1	Toll Like Receptor TLR1:TLR2 Cascade	REACT:R-HSA-168179	F0806-0425
positive regulation of cell death	GO:0010942	Tuberculosis	MESH:D014376	MAP2K1	Toll Like Receptor TLR6:TLR2 Cascade	REACT:R-HSA-168188	F0806-0425
positive regulation of cell death	GO:0010942	Tuberculosis	MESH:D014376	PIK3CB	Adaptive Immune System	REACT:R-HSA-1280218	F0806-0425
positive regulation of cell death	GO:0010942	Tuberculosis	MESH:D014376	PIK3CB	Disease	REACT:R-HSA-1643685	F0806-0425
positive regulation of cell death	GO:0010942	Tuberculosis	MESH:D014376	PIK3CB	Hepatitis B	KEGG:hsa05161	F0806-0425
positive regulation of cell death	GO:0010942	Tuberculosis	MESH:D014376	PIK3CB	Immune System	REACT:R-HSA-168256	F0806-0425
positive regulation of cell death	GO:0010942	Tuberculosis	MESH:D014376	PIK3CB	Innate Immune System	REACT:R-HSA-168249	F0806-0425
positive regulation of cell death	GO:0010942	Tuberculosis	MESH:D014376	PIK3CB	Toll-like receptor signaling pathway	KEGG:hsa04620	F0806-0425
positive regulation of cell death	GO:0010942	Tuberculosis	MESH:D014376	ROCK1	Immune System	REACT:R-HSA-168256	F0806-0425
positive regulation of cell death	GO:0010942	Tuberculosis	MESH:D014376	ROCK1	Innate Immune System	REACT:R-HSA-168249	F0806-0425
positive regulation of cell death	GO:0010942	Tuberculosis	MESH:D014376	ROCK1	Neutrophil degranulation	REACT:R-HSA-6798695	F0806-0425
positive regulation of cell death	GO:0010942	Tuberculosis	MESH:D014376	MAPK3	Activated TLR4 signalling	REACT:R-HSA-166054	F0806-0425
positive regulation of cell death	GO:0010942	Tuberculosis	MESH:D014376	MAPK3	Adaptive Immune System	REACT:R-HSA-1280218	F0806-0425
positive regulation of cell death	GO:0010942	Tuberculosis	MESH:D014376	MAPK3	Disease	REACT:R-HSA-1643685	F0806-0425
positive regulation of cell death	GO:0010942	Tuberculosis	MESH:D014376	MAPK3	Hepatitis B	KEGG:hsa05161	F0806-0425
positive regulation of cell death	GO:0010942	Tuberculosis	MESH:D014376	MAPK3	Immune System	REACT:R-HSA-168256	F0806-0425
positive regulation of cell death	GO:0010942	Tuberculosis	MESH:D014376	MAPK3	Innate Immune System	REACT:R-HSA-168249	F0806-0425
positive regulation of cell death	GO:0010942	Tuberculosis	MESH:D014376	MAPK3	MyD88:Mal cascade initiated on plasma membrane	REACT:R-HSA-166058	F0806-0425
positive regulation of cell death	GO:0010942	Tuberculosis	MESH:D014376	MAPK3	Pertussis	KEGG:hsa05133	F0806-0425
positive regulation of cell death	GO:0010942	Tuberculosis	MESH:D014376	MAPK3	Toll Like Receptor 2 (TLR2) Cascade	REACT:R-HSA-181438	F0806-0425
positive regulation of cell death	GO:0010942	Tuberculosis	MESH:D014376	MAPK3	Toll Like Receptor 4 (TLR4) Cascade	REACT:R-HSA-166016	F0806-0425
positive regulation of cell death	GO:0010942	Tuberculosis	MESH:D014376	MAPK3	Toll-Like Receptors Cascades	REACT:R-HSA-168898	F0806-0425
positive regulation of cell death	GO:0010942	Tuberculosis	MESH:D014376	MAPK3	Toll-like receptor signaling pathway	KEGG:hsa04620	F0806-0425
positive regulation of cell death	GO:0010942	Tuberculosis	MESH:D014376	MAPK3	Toll Like Receptor TLR1:TLR2 Cascade	REACT:R-HSA-168179	F0806-0425
positive regulation of cell death	GO:0010942	Tuberculosis	MESH:D014376	MAPK3	Toll Like Receptor TLR6:TLR2 Cascade	REACT:R-HSA-168188	F0806-0425
positive regulation of cell death	GO:0010942	Tuberculosis	MESH:D014376	MAPK3	Tuberculosis	KEGG:hsa05152	F0806-0425
positive regulation of cell death	GO:0010942	Tuberculosis	MESH:D014376	CSNK2A1	NF-kappa B signaling pathway	KEGG:hsa04064	F0806-0425
positive regulation of cell death	GO:0010942	Tuberculosis	MESH:D014376	SLC8A1	SLC-mediated transmembrane transport	REACT:R-HSA-425407	F0806-0425
positive regulation of cell death	GO:0010942	Tuberculosis	MESH:D014376	SLC8A1	Transmembrane transport of small molecules	REACT:R-HSA-382551	F0806-0425
apoptotic process	GO:0006915	Tuberculosis, Pulmonary	MESH:D014397	FLT3	Cytokine-cytokine receptor interaction	KEGG:hsa04060	F0806-0425
apoptotic process	GO:0006915	Tuberculosis, Pulmonary	MESH:D014397	FLT3	Cytokine Signaling in Immune system	REACT:R-HSA-1280215	F0806-0425
apoptotic process	GO:0006915	Tuberculosis, Pulmonary	MESH:D014397	FLT3	Immune System	REACT:R-HSA-168256	F0806-0425
apoptotic process	GO:0006915	Tuberculosis, Pulmonary	MESH:D014397	FLT3	Signaling by Interleukins	REACT:R-HSA-449147	F0806-0425
apoptotic process	GO:0006915	Tuberculosis, Pulmonary	MESH:D014397	FLT3	Transcriptional misregulation in cancer	KEGG:hsa05202	F0806-0425
apoptotic process	GO:0006915	Tuberculosis, Pulmonary	MESH:D014397	PDE4B	Signaling by GPCR	REACT:R-HSA-372790	F0806-0425
apoptotic process	GO:0006915	Tuberculosis, Pulmonary	MESH:D014397	PDE4B	Signal Transduction	REACT:R-HSA-162582	F0806-0425
apoptotic process	GO:0006915	Tuberculosis, Pulmonary	MESH:D014397	PDE4D	Signaling by GPCR	REACT:R-HSA-372790	F0806-0425
apoptotic process	GO:0006915	Tuberculosis, Pulmonary	MESH:D014397	PDE4D	Signal Transduction	REACT:R-HSA-162582	F0806-0425
apoptotic process	GO:0006915	Tuberculosis, Pulmonary	MESH:D014397	GCGR	Gastrin-CREB signalling pathway via PKC and MAPK	REACT:R-HSA-881907	F0806-0425
apoptotic process	GO:0006915	Tuberculosis, Pulmonary	MESH:D014397	GCGR	Signaling by GPCR	REACT:R-HSA-372790	F0806-0425
apoptotic process	GO:0006915	Tuberculosis, Pulmonary	MESH:D014397	GCGR	Signal Transduction	REACT:R-HSA-162582	F0806-0425
apoptotic process	GO:0006915	Tuberculosis, Pulmonary	MESH:D014397	KIF11	Adaptive Immune System	REACT:R-HSA-1280218	F0806-0425
apoptotic process	GO:0006915	Tuberculosis, Pulmonary	MESH:D014397	KIF11	Immune System	REACT:R-HSA-168256	F0806-0425
apoptotic process	GO:0006915	Tuberculosis, Pulmonary	MESH:D014397	CNR1	Signaling by GPCR	REACT:R-HSA-372790	F0806-0425
apoptotic process	GO:0006915	Tuberculosis, Pulmonary	MESH:D014397	CNR1	Signal Transduction	REACT:R-HSA-162582	F0806-0425
apoptotic process	GO:0006915	Tuberculosis, Pulmonary	MESH:D014397	CNR2	Signaling by GPCR	REACT:R-HSA-372790	F0806-0425
apoptotic process	GO:0006915	Tuberculosis, Pulmonary	MESH:D014397	CNR2	Signal Transduction	REACT:R-HSA-162582	F0806-0425
apoptotic process	GO:0006915	Tuberculosis, Pulmonary	MESH:D014397	MAPK10	AGE-RAGE signaling pathway in diabetic complications	KEGG:hsa04933	F0806-0425
apoptotic process	GO:0006915	Tuberculosis, Pulmonary	MESH:D014397	MAPK10	Chagas disease (American trypanosomiasis)	KEGG:hsa05142	F0806-0425
apoptotic process	GO:0006915	Tuberculosis, Pulmonary	MESH:D014397	MAPK10	Fluid shear stress and atherosclerosis	KEGG:hsa05418	F0806-0425
apoptotic process	GO:0006915	Tuberculosis, Pulmonary	MESH:D014397	MAPK10	Herpes simplex infection	KEGG:hsa05168	F0806-0425
apoptotic process	GO:0006915	Tuberculosis, Pulmonary	MESH:D014397	MAPK10	IL-17 signaling pathway	KEGG:hsa04657	F0806-0425
apoptotic process	GO:0006915	Tuberculosis, Pulmonary	MESH:D014397	MAPK10	Immune System	REACT:R-HSA-168256	F0806-0425
apoptotic process	GO:0006915	Tuberculosis, Pulmonary	MESH:D014397	MAPK10	Influenza A	KEGG:hsa05164	F0806-0425
apoptotic process	GO:0006915	Tuberculosis, Pulmonary	MESH:D014397	MAPK10	Innate Immune System	REACT:R-HSA-168249	F0806-0425
apoptotic process	GO:0006915	Tuberculosis, Pulmonary	MESH:D014397	MAPK10	NOD-like receptor signaling pathway	KEGG:hsa04621	F0806-0425
apoptotic process	GO:0006915	Tuberculosis, Pulmonary	MESH:D014397	MAPK10	TNF signaling pathway	KEGG:hsa04668	F0806-0425
apoptotic process	GO:0006915	Tuberculosis, Pulmonary	MESH:D014397	MAPK10	Tuberculosis	KEGG:hsa05152	F0806-0425
apoptotic process	GO:0006915	Tuberculosis, Pulmonary	MESH:D014397	MAPK10	Wnt signaling pathway	KEGG:hsa04310	F0806-0425
apoptotic process	GO:0006915	Tuberculosis, Pulmonary	MESH:D014397	PTK2B	Chemokine signaling pathway	KEGG:hsa04062	F0806-0425
apoptotic process	GO:0006915	Tuberculosis, Pulmonary	MESH:D014397	PTK2B	Cytokine Signaling in Immune system	REACT:R-HSA-1280215	F0806-0425
apoptotic process	GO:0006915	Tuberculosis, Pulmonary	MESH:D014397	PTK2B	Immune System	REACT:R-HSA-168256	F0806-0425
apoptotic process	GO:0006915	Tuberculosis, Pulmonary	MESH:D014397	PTK2B	Signaling by Interleukins	REACT:R-HSA-449147	F0806-0425
apoptotic process	GO:0006915	Tuberculosis, Pulmonary	MESH:D014397	PTK2B	Signal Transduction	REACT:R-HSA-162582	F0806-0425
apoptotic process	GO:0006915	Tuberculosis, Pulmonary	MESH:D014397	CDK2	Herpes simplex infection	KEGG:hsa05168	F0806-0425
apoptotic process	GO:0006915	Tuberculosis, Pulmonary	MESH:D014397	CDK2	Measles	KEGG:hsa05162	F0806-0425
apoptotic process	GO:0006915	Tuberculosis, Pulmonary	MESH:D014397	CDK2	Signal Transduction	REACT:R-HSA-162582	F0806-0425
apoptotic process	GO:0006915	Tuberculosis, Pulmonary	MESH:D014397	MAPK9	AGE-RAGE signaling pathway in diabetic complications	KEGG:hsa04933	F0806-0425
apoptotic process	GO:0006915	Tuberculosis, Pulmonary	MESH:D014397	MAPK9	Chagas disease (American trypanosomiasis)	KEGG:hsa05142	F0806-0425
apoptotic process	GO:0006915	Tuberculosis, Pulmonary	MESH:D014397	MAPK9	Fluid shear stress and atherosclerosis	KEGG:hsa05418	F0806-0425
apoptotic process	GO:0006915	Tuberculosis, Pulmonary	MESH:D014397	MAPK9	Herpes simplex infection	KEGG:hsa05168	F0806-0425
apoptotic process	GO:0006915	Tuberculosis, Pulmonary	MESH:D014397	MAPK9	IL-17 signaling pathway	KEGG:hsa04657	F0806-0425
apoptotic process	GO:0006915	Tuberculosis, Pulmonary	MESH:D014397	MAPK9	Immune System	REACT:R-HSA-168256	F0806-0425
apoptotic process	GO:0006915	Tuberculosis, Pulmonary	MESH:D014397	MAPK9	Influenza A	KEGG:hsa05164	F0806-0425
apoptotic process	GO:0006915	Tuberculosis, Pulmonary	MESH:D014397	MAPK9	Innate Immune System	REACT:R-HSA-168249	F0806-0425
apoptotic process	GO:0006915	Tuberculosis, Pulmonary	MESH:D014397	MAPK9	NOD-like receptor signaling pathway	KEGG:hsa04621	F0806-0425
apoptotic process	GO:0006915	Tuberculosis, Pulmonary	MESH:D014397	MAPK9	TNF signaling pathway	KEGG:hsa04668	F0806-0425
apoptotic process	GO:0006915	Tuberculosis, Pulmonary	MESH:D014397	MAPK9	Tuberculosis	KEGG:hsa05152	F0806-0425
apoptotic process	GO:0006915	Tuberculosis, Pulmonary	MESH:D014397	MAPK9	Wnt signaling pathway	KEGG:hsa04310	F0806-0425
apoptotic process	GO:0006915	Tuberculosis, Pulmonary	MESH:D014397	FGFR2	Adaptive Immune System	REACT:R-HSA-1280218	F0806-0425
apoptotic process	GO:0006915	Tuberculosis, Pulmonary	MESH:D014397	FGFR2	Cytokine Signaling in Immune system	REACT:R-HSA-1280215	F0806-0425
apoptotic process	GO:0006915	Tuberculosis, Pulmonary	MESH:D014397	FGFR2	Endocytosis	KEGG:hsa04144	F0806-0425
apoptotic process	GO:0006915	Tuberculosis, Pulmonary	MESH:D014397	FGFR2	Gastrin-CREB signalling pathway via PKC and MAPK	REACT:R-HSA-881907	F0806-0425
apoptotic process	GO:0006915	Tuberculosis, Pulmonary	MESH:D014397	FGFR2	Immune System	REACT:R-HSA-168256	F0806-0425
apoptotic process	GO:0006915	Tuberculosis, Pulmonary	MESH:D014397	FGFR2	Innate Immune System	REACT:R-HSA-168249	F0806-0425
apoptotic process	GO:0006915	Tuberculosis, Pulmonary	MESH:D014397	FGFR2	Signaling by GPCR	REACT:R-HSA-372790	F0806-0425
apoptotic process	GO:0006915	Tuberculosis, Pulmonary	MESH:D014397	FGFR2	Signaling by Interleukins	REACT:R-HSA-449147	F0806-0425
apoptotic process	GO:0006915	Tuberculosis, Pulmonary	MESH:D014397	FGFR2	Signal Transduction	REACT:R-HSA-162582	F0806-0425
apoptotic process	GO:0006915	Tuberculosis, Pulmonary	MESH:D014397	PDPK1	Adaptive Immune System	REACT:R-HSA-1280218	F0806-0425
apoptotic process	GO:0006915	Tuberculosis, Pulmonary	MESH:D014397	PDPK1	C-type lectin receptors (CLRs)	REACT:R-HSA-5621481	F0806-0425
apoptotic process	GO:0006915	Tuberculosis, Pulmonary	MESH:D014397	PDPK1	Immune System	REACT:R-HSA-168256	F0806-0425
apoptotic process	GO:0006915	Tuberculosis, Pulmonary	MESH:D014397	PDPK1	Innate Immune System	REACT:R-HSA-168249	F0806-0425
apoptotic process	GO:0006915	Tuberculosis, Pulmonary	MESH:D014397	PDPK1	Signaling by GPCR	REACT:R-HSA-372790	F0806-0425
apoptotic process	GO:0006915	Tuberculosis, Pulmonary	MESH:D014397	PDPK1	Signal Transduction	REACT:R-HSA-162582	F0806-0425
apoptotic process	GO:0006915	Tuberculosis, Pulmonary	MESH:D014397	RPS6KA3	Gastrin-CREB signalling pathway via PKC and MAPK	REACT:R-HSA-881907	F0806-0425
apoptotic process	GO:0006915	Tuberculosis, Pulmonary	MESH:D014397	RPS6KA3	Immune System	REACT:R-HSA-168256	F0806-0425
apoptotic process	GO:0006915	Tuberculosis, Pulmonary	MESH:D014397	RPS6KA3	Innate Immune System	REACT:R-HSA-168249	F0806-0425
apoptotic process	GO:0006915	Tuberculosis, Pulmonary	MESH:D014397	RPS6KA3	Signaling by GPCR	REACT:R-HSA-372790	F0806-0425
apoptotic process	GO:0006915	Tuberculosis, Pulmonary	MESH:D014397	RPS6KA3	Signal Transduction	REACT:R-HSA-162582	F0806-0425
apoptotic process	GO:0006915	Tuberculosis, Pulmonary	MESH:D014397	DUSP3	Immune System	REACT:R-HSA-168256	F0806-0425
apoptotic process	GO:0006915	Tuberculosis, Pulmonary	MESH:D014397	DUSP3	Innate Immune System	REACT:R-HSA-168249	F0806-0425
apoptotic process	GO:0006915	Tuberculosis, Pulmonary	MESH:D014397	DUSP3	Signal Transduction	REACT:R-HSA-162582	F0806-0425
apoptotic process	GO:0006915	Tuberculosis, Pulmonary	MESH:D014397	AURKA	Metabolism of proteins	REACT:R-HSA-392499	F0806-0425
apoptotic process	GO:0006915	Tuberculosis, Pulmonary	MESH:D014397	EGFR	Adaptive Immune System	REACT:R-HSA-1280218	F0806-0425
apoptotic process	GO:0006915	Tuberculosis, Pulmonary	MESH:D014397	EGFR	Cytokine-cytokine receptor interaction	KEGG:hsa04060	F0806-0425
apoptotic process	GO:0006915	Tuberculosis, Pulmonary	MESH:D014397	EGFR	Cytokine Signaling in Immune system	REACT:R-HSA-1280215	F0806-0425
apoptotic process	GO:0006915	Tuberculosis, Pulmonary	MESH:D014397	EGFR	EGFR Transactivation by Gastrin	REACT:R-HSA-2179392	F0806-0425
apoptotic process	GO:0006915	Tuberculosis, Pulmonary	MESH:D014397	EGFR	Endocytosis	KEGG:hsa04144	F0806-0425
apoptotic process	GO:0006915	Tuberculosis, Pulmonary	MESH:D014397	EGFR	Gastrin-CREB signalling pathway via PKC and MAPK	REACT:R-HSA-881907	F0806-0425
apoptotic process	GO:0006915	Tuberculosis, Pulmonary	MESH:D014397	EGFR	Immune System	REACT:R-HSA-168256	F0806-0425
apoptotic process	GO:0006915	Tuberculosis, Pulmonary	MESH:D014397	EGFR	Innate Immune System	REACT:R-HSA-168249	F0806-0425
apoptotic process	GO:0006915	Tuberculosis, Pulmonary	MESH:D014397	EGFR	Signaling by GPCR	REACT:R-HSA-372790	F0806-0425
apoptotic process	GO:0006915	Tuberculosis, Pulmonary	MESH:D014397	EGFR	Signaling by Interleukins	REACT:R-HSA-449147	F0806-0425
apoptotic process	GO:0006915	Tuberculosis, Pulmonary	MESH:D014397	EGFR	Signal Transduction	REACT:R-HSA-162582	F0806-0425
apoptotic process	GO:0006915	Tuberculosis, Pulmonary	MESH:D014397	ADORA2B	Metabolism of proteins	REACT:R-HSA-392499	F0806-0425
apoptotic process	GO:0006915	Tuberculosis, Pulmonary	MESH:D014397	ADORA2B	Signaling by GPCR	REACT:R-HSA-372790	F0806-0425
apoptotic process	GO:0006915	Tuberculosis, Pulmonary	MESH:D014397	ADORA2B	Signal Transduction	REACT:R-HSA-162582	F0806-0425
apoptotic process	GO:0006915	Tuberculosis, Pulmonary	MESH:D014397	ITK	Adaptive Immune System	REACT:R-HSA-1280218	F0806-0425
apoptotic process	GO:0006915	Tuberculosis, Pulmonary	MESH:D014397	ITK	Chemokine signaling pathway	KEGG:hsa04062	F0806-0425
apoptotic process	GO:0006915	Tuberculosis, Pulmonary	MESH:D014397	ITK	Immune System	REACT:R-HSA-168256	F0806-0425
apoptotic process	GO:0006915	Tuberculosis, Pulmonary	MESH:D014397	ITK	Innate Immune System	REACT:R-HSA-168249	F0806-0425
apoptotic process	GO:0006915	Tuberculosis, Pulmonary	MESH:D014397	BTK	Adaptive Immune System	REACT:R-HSA-1280218	F0806-0425
apoptotic process	GO:0006915	Tuberculosis, Pulmonary	MESH:D014397	BTK	Immune System	REACT:R-HSA-168256	F0806-0425
apoptotic process	GO:0006915	Tuberculosis, Pulmonary	MESH:D014397	BTK	Innate Immune System	REACT:R-HSA-168249	F0806-0425
apoptotic process	GO:0006915	Tuberculosis, Pulmonary	MESH:D014397	BTK	Signal Transduction	REACT:R-HSA-162582	F0806-0425
apoptotic process	GO:0006915	Tuberculosis, Pulmonary	MESH:D014397	SYK	Adaptive Immune System	REACT:R-HSA-1280218	F0806-0425
apoptotic process	GO:0006915	Tuberculosis, Pulmonary	MESH:D014397	SYK	C-type lectin receptors (CLRs)	REACT:R-HSA-5621481	F0806-0425
apoptotic process	GO:0006915	Tuberculosis, Pulmonary	MESH:D014397	SYK	Cytokine Signaling in Immune system	REACT:R-HSA-1280215	F0806-0425
apoptotic process	GO:0006915	Tuberculosis, Pulmonary	MESH:D014397	SYK	Fc gamma R-mediated phagocytosis	KEGG:hsa04666	F0806-0425
apoptotic process	GO:0006915	Tuberculosis, Pulmonary	MESH:D014397	SYK	Immune System	REACT:R-HSA-168256	F0806-0425
apoptotic process	GO:0006915	Tuberculosis, Pulmonary	MESH:D014397	SYK	Innate Immune System	REACT:R-HSA-168249	F0806-0425
apoptotic process	GO:0006915	Tuberculosis, Pulmonary	MESH:D014397	SYK	Signaling by Interleukins	REACT:R-HSA-449147	F0806-0425
apoptotic process	GO:0006915	Tuberculosis, Pulmonary	MESH:D014397	SYK	Signal Transduction	REACT:R-HSA-162582	F0806-0425
apoptotic process	GO:0006915	Tuberculosis, Pulmonary	MESH:D014397	SYK	Tuberculosis	KEGG:hsa05152	F0806-0425
apoptotic process	GO:0006915	Tuberculosis, Pulmonary	MESH:D014397	MAPK1	Adaptive Immune System	REACT:R-HSA-1280218	F0806-0425
apoptotic process	GO:0006915	Tuberculosis, Pulmonary	MESH:D014397	MAPK1	AGE-RAGE signaling pathway in diabetic complications	KEGG:hsa04933	F0806-0425
apoptotic process	GO:0006915	Tuberculosis, Pulmonary	MESH:D014397	MAPK1	Chagas disease (American trypanosomiasis)	KEGG:hsa05142	F0806-0425
apoptotic process	GO:0006915	Tuberculosis, Pulmonary	MESH:D014397	MAPK1	Chemokine signaling pathway	KEGG:hsa04062	F0806-0425
apoptotic process	GO:0006915	Tuberculosis, Pulmonary	MESH:D014397	MAPK1	Cytokine Signaling in Immune system	REACT:R-HSA-1280215	F0806-0425
apoptotic process	GO:0006915	Tuberculosis, Pulmonary	MESH:D014397	MAPK1	Fc gamma R-mediated phagocytosis	KEGG:hsa04666	F0806-0425
apoptotic process	GO:0006915	Tuberculosis, Pulmonary	MESH:D014397	MAPK1	Gastrin-CREB signalling pathway via PKC and MAPK	REACT:R-HSA-881907	F0806-0425
apoptotic process	GO:0006915	Tuberculosis, Pulmonary	MESH:D014397	MAPK1	IL-17 signaling pathway	KEGG:hsa04657	F0806-0425
apoptotic process	GO:0006915	Tuberculosis, Pulmonary	MESH:D014397	MAPK1	Immune System	REACT:R-HSA-168256	F0806-0425
apoptotic process	GO:0006915	Tuberculosis, Pulmonary	MESH:D014397	MAPK1	Influenza A	KEGG:hsa05164	F0806-0425
apoptotic process	GO:0006915	Tuberculosis, Pulmonary	MESH:D014397	MAPK1	Innate Immune System	REACT:R-HSA-168249	F0806-0425
apoptotic process	GO:0006915	Tuberculosis, Pulmonary	MESH:D014397	MAPK1	Neutrophil degranulation	REACT:R-HSA-6798695	F0806-0425
apoptotic process	GO:0006915	Tuberculosis, Pulmonary	MESH:D014397	MAPK1	NOD-like receptor signaling pathway	KEGG:hsa04621	F0806-0425
apoptotic process	GO:0006915	Tuberculosis, Pulmonary	MESH:D014397	MAPK1	Signaling by GPCR	REACT:R-HSA-372790	F0806-0425
apoptotic process	GO:0006915	Tuberculosis, Pulmonary	MESH:D014397	MAPK1	Signaling by Interleukins	REACT:R-HSA-449147	F0806-0425
apoptotic process	GO:0006915	Tuberculosis, Pulmonary	MESH:D014397	MAPK1	Signal Transduction	REACT:R-HSA-162582	F0806-0425
apoptotic process	GO:0006915	Tuberculosis, Pulmonary	MESH:D014397	MAPK1	TNF signaling pathway	KEGG:hsa04668	F0806-0425
apoptotic process	GO:0006915	Tuberculosis, Pulmonary	MESH:D014397	MAPK1	Tuberculosis	KEGG:hsa05152	F0806-0425
apoptotic process	GO:0006915	Tuberculosis, Pulmonary	MESH:D014397	MAPKAPK2	Immune System	REACT:R-HSA-168256	F0806-0425
apoptotic process	GO:0006915	Tuberculosis, Pulmonary	MESH:D014397	MAPKAPK2	Innate Immune System	REACT:R-HSA-168249	F0806-0425
apoptotic process	GO:0006915	Tuberculosis, Pulmonary	MESH:D014397	MAPKAPK2	Signal Transduction	REACT:R-HSA-162582	F0806-0425
apoptotic process	GO:0006915	Tuberculosis, Pulmonary	MESH:D014397	BDKRB2	Chagas disease (American trypanosomiasis)	KEGG:hsa05142	F0806-0425
apoptotic process	GO:0006915	Tuberculosis, Pulmonary	MESH:D014397	BDKRB2	Gastrin-CREB signalling pathway via PKC and MAPK	REACT:R-HSA-881907	F0806-0425
apoptotic process	GO:0006915	Tuberculosis, Pulmonary	MESH:D014397	BDKRB2	Signaling by GPCR	REACT:R-HSA-372790	F0806-0425
apoptotic process	GO:0006915	Tuberculosis, Pulmonary	MESH:D014397	BDKRB2	Signal Transduction	REACT:R-HSA-162582	F0806-0425
apoptotic process	GO:0006915	Tuberculosis, Pulmonary	MESH:D014397	CTSL	Adaptive Immune System	REACT:R-HSA-1280218	F0806-0425
apoptotic process	GO:0006915	Tuberculosis, Pulmonary	MESH:D014397	CTSL	Assembly of collagen fibrils and other multimeric structures	REACT:R-HSA-2022090	F0806-0425
apoptotic process	GO:0006915	Tuberculosis, Pulmonary	MESH:D014397	CTSL	Collagen degradation	REACT:R-HSA-1442490	F0806-0425
apoptotic process	GO:0006915	Tuberculosis, Pulmonary	MESH:D014397	CTSL	Collagen formation	REACT:R-HSA-1474290	F0806-0425
apoptotic process	GO:0006915	Tuberculosis, Pulmonary	MESH:D014397	CTSL	Degradation of the extracellular matrix	REACT:R-HSA-1474228	F0806-0425
apoptotic process	GO:0006915	Tuberculosis, Pulmonary	MESH:D014397	CTSL	Extracellular matrix organization	REACT:R-HSA-1474244	F0806-0425
apoptotic process	GO:0006915	Tuberculosis, Pulmonary	MESH:D014397	CTSL	Fluid shear stress and atherosclerosis	KEGG:hsa05418	F0806-0425
apoptotic process	GO:0006915	Tuberculosis, Pulmonary	MESH:D014397	CTSL	Immune System	REACT:R-HSA-168256	F0806-0425
apoptotic process	GO:0006915	Tuberculosis, Pulmonary	MESH:D014397	CTSL	Innate Immune System	REACT:R-HSA-168249	F0806-0425
apoptotic process	GO:0006915	Tuberculosis, Pulmonary	MESH:D014397	CTSL	Phagosome	KEGG:hsa04145	F0806-0425
apoptotic process	GO:0006915	Tuberculosis, Pulmonary	MESH:D014397	CTSL	Rheumatoid arthritis	KEGG:hsa05323	F0806-0425
apoptotic process	GO:0006915	Tuberculosis, Pulmonary	MESH:D014397	TNKS	Metabolism of proteins	REACT:R-HSA-392499	F0806-0425
apoptotic process	GO:0006915	Tuberculosis, Pulmonary	MESH:D014397	TNKS	Signal Transduction	REACT:R-HSA-162582	F0806-0425
apoptotic process	GO:0006915	Tuberculosis, Pulmonary	MESH:D014397	F2	Gastrin-CREB signalling pathway via PKC and MAPK	REACT:R-HSA-881907	F0806-0425
apoptotic process	GO:0006915	Tuberculosis, Pulmonary	MESH:D014397	F2	Metabolism of proteins	REACT:R-HSA-392499	F0806-0425
apoptotic process	GO:0006915	Tuberculosis, Pulmonary	MESH:D014397	F2	Signaling by GPCR	REACT:R-HSA-372790	F0806-0425
apoptotic process	GO:0006915	Tuberculosis, Pulmonary	MESH:D014397	F2	Signal Transduction	REACT:R-HSA-162582	F0806-0425
apoptotic process	GO:0006915	Tuberculosis, Pulmonary	MESH:D014397	F10	Metabolism of proteins	REACT:R-HSA-392499	F0806-0425
apoptotic process	GO:0006915	Tuberculosis, Pulmonary	MESH:D014397	JAK3	Chemokine signaling pathway	KEGG:hsa04062	F0806-0425
apoptotic process	GO:0006915	Tuberculosis, Pulmonary	MESH:D014397	JAK3	Cytokine Signaling in Immune system	REACT:R-HSA-1280215	F0806-0425
apoptotic process	GO:0006915	Tuberculosis, Pulmonary	MESH:D014397	JAK3	Gastrin-CREB signalling pathway via PKC and MAPK	REACT:R-HSA-881907	F0806-0425
apoptotic process	GO:0006915	Tuberculosis, Pulmonary	MESH:D014397	JAK3	Immune System	REACT:R-HSA-168256	F0806-0425
apoptotic process	GO:0006915	Tuberculosis, Pulmonary	MESH:D014397	JAK3	Innate Immune System	REACT:R-HSA-168249	F0806-0425
apoptotic process	GO:0006915	Tuberculosis, Pulmonary	MESH:D014397	JAK3	Interleukin-4 and 13 signaling	REACT:R-HSA-6785807	F0806-0425
apoptotic process	GO:0006915	Tuberculosis, Pulmonary	MESH:D014397	JAK3	Measles	KEGG:hsa05162	F0806-0425
apoptotic process	GO:0006915	Tuberculosis, Pulmonary	MESH:D014397	JAK3	Signaling by GPCR	REACT:R-HSA-372790	F0806-0425
apoptotic process	GO:0006915	Tuberculosis, Pulmonary	MESH:D014397	JAK3	Signaling by Interleukins	REACT:R-HSA-449147	F0806-0425
apoptotic process	GO:0006915	Tuberculosis, Pulmonary	MESH:D014397	JAK3	Signal Transduction	REACT:R-HSA-162582	F0806-0425
apoptotic process	GO:0006915	Tuberculosis, Pulmonary	MESH:D014397	JAK2	AGE-RAGE signaling pathway in diabetic complications	KEGG:hsa04933	F0806-0425
apoptotic process	GO:0006915	Tuberculosis, Pulmonary	MESH:D014397	JAK2	Chemokine signaling pathway	KEGG:hsa04062	F0806-0425
apoptotic process	GO:0006915	Tuberculosis, Pulmonary	MESH:D014397	JAK2	Cytokine Signaling in Immune system	REACT:R-HSA-1280215	F0806-0425
apoptotic process	GO:0006915	Tuberculosis, Pulmonary	MESH:D014397	JAK2	Gastrin-CREB signalling pathway via PKC and MAPK	REACT:R-HSA-881907	F0806-0425
apoptotic process	GO:0006915	Tuberculosis, Pulmonary	MESH:D014397	JAK2	Herpes simplex infection	KEGG:hsa05168	F0806-0425
apoptotic process	GO:0006915	Tuberculosis, Pulmonary	MESH:D014397	JAK2	Immune System	REACT:R-HSA-168256	F0806-0425
apoptotic process	GO:0006915	Tuberculosis, Pulmonary	MESH:D014397	JAK2	Influenza A	KEGG:hsa05164	F0806-0425
apoptotic process	GO:0006915	Tuberculosis, Pulmonary	MESH:D014397	JAK2	Innate Immune System	REACT:R-HSA-168249	F0806-0425
apoptotic process	GO:0006915	Tuberculosis, Pulmonary	MESH:D014397	JAK2	Interleukin-4 and 13 signaling	REACT:R-HSA-6785807	F0806-0425
apoptotic process	GO:0006915	Tuberculosis, Pulmonary	MESH:D014397	JAK2	Measles	KEGG:hsa05162	F0806-0425
apoptotic process	GO:0006915	Tuberculosis, Pulmonary	MESH:D014397	JAK2	Signaling by GPCR	REACT:R-HSA-372790	F0806-0425
apoptotic process	GO:0006915	Tuberculosis, Pulmonary	MESH:D014397	JAK2	Signaling by Interleukins	REACT:R-HSA-449147	F0806-0425
apoptotic process	GO:0006915	Tuberculosis, Pulmonary	MESH:D014397	JAK2	Signal Transduction	REACT:R-HSA-162582	F0806-0425
apoptotic process	GO:0006915	Tuberculosis, Pulmonary	MESH:D014397	JAK2	Tuberculosis	KEGG:hsa05152	F0806-0425
apoptotic process	GO:0006915	Tuberculosis, Pulmonary	MESH:D014397	MCHR1	Cargo trafficking to the periciliary membrane	REACT:R-HSA-5620920	F0806-0425
apoptotic process	GO:0006915	Tuberculosis, Pulmonary	MESH:D014397	MCHR1	Cilium Assembly	REACT:R-HSA-5617833	F0806-0425
apoptotic process	GO:0006915	Tuberculosis, Pulmonary	MESH:D014397	MCHR1	Gastrin-CREB signalling pathway via PKC and MAPK	REACT:R-HSA-881907	F0806-0425
apoptotic process	GO:0006915	Tuberculosis, Pulmonary	MESH:D014397	MCHR1	Organelle biogenesis and maintenance	REACT:R-HSA-1852241	F0806-0425
apoptotic process	GO:0006915	Tuberculosis, Pulmonary	MESH:D014397	MCHR1	Signaling by GPCR	REACT:R-HSA-372790	F0806-0425
apoptotic process	GO:0006915	Tuberculosis, Pulmonary	MESH:D014397	MCHR1	Signal Transduction	REACT:R-HSA-162582	F0806-0425
apoptotic process	GO:0006915	Tuberculosis, Pulmonary	MESH:D014397	CALCRL	Signaling by GPCR	REACT:R-HSA-372790	F0806-0425
apoptotic process	GO:0006915	Tuberculosis, Pulmonary	MESH:D014397	CALCRL	Signal Transduction	REACT:R-HSA-162582	F0806-0425
apoptotic process	GO:0006915	Tuberculosis, Pulmonary	MESH:D014397	PIK3CD	Adaptive Immune System	REACT:R-HSA-1280218	F0806-0425
apoptotic process	GO:0006915	Tuberculosis, Pulmonary	MESH:D014397	PIK3CD	AGE-RAGE signaling pathway in diabetic complications	KEGG:hsa04933	F0806-0425
apoptotic process	GO:0006915	Tuberculosis, Pulmonary	MESH:D014397	PIK3CD	Chagas disease (American trypanosomiasis)	KEGG:hsa05142	F0806-0425
apoptotic process	GO:0006915	Tuberculosis, Pulmonary	MESH:D014397	PIK3CD	Chemokine signaling pathway	KEGG:hsa04062	F0806-0425
apoptotic process	GO:0006915	Tuberculosis, Pulmonary	MESH:D014397	PIK3CD	Cytokine Signaling in Immune system	REACT:R-HSA-1280215	F0806-0425
apoptotic process	GO:0006915	Tuberculosis, Pulmonary	MESH:D014397	PIK3CD	Fc gamma R-mediated phagocytosis	KEGG:hsa04666	F0806-0425
apoptotic process	GO:0006915	Tuberculosis, Pulmonary	MESH:D014397	PIK3CD	Fluid shear stress and atherosclerosis	KEGG:hsa05418	F0806-0425
apoptotic process	GO:0006915	Tuberculosis, Pulmonary	MESH:D014397	PIK3CD	Immune System	REACT:R-HSA-168256	F0806-0425
apoptotic process	GO:0006915	Tuberculosis, Pulmonary	MESH:D014397	PIK3CD	Influenza A	KEGG:hsa05164	F0806-0425
apoptotic process	GO:0006915	Tuberculosis, Pulmonary	MESH:D014397	PIK3CD	Innate Immune System	REACT:R-HSA-168249	F0806-0425
apoptotic process	GO:0006915	Tuberculosis, Pulmonary	MESH:D014397	PIK3CD	Measles	KEGG:hsa05162	F0806-0425
apoptotic process	GO:0006915	Tuberculosis, Pulmonary	MESH:D014397	PIK3CD	Signaling by GPCR	REACT:R-HSA-372790	F0806-0425
apoptotic process	GO:0006915	Tuberculosis, Pulmonary	MESH:D014397	PIK3CD	Signaling by Interleukins	REACT:R-HSA-449147	F0806-0425
apoptotic process	GO:0006915	Tuberculosis, Pulmonary	MESH:D014397	PIK3CD	Signal Transduction	REACT:R-HSA-162582	F0806-0425
apoptotic process	GO:0006915	Tuberculosis, Pulmonary	MESH:D014397	PIK3CD	TNF signaling pathway	KEGG:hsa04668	F0806-0425
apoptotic process	GO:0006915	Tuberculosis, Pulmonary	MESH:D014397	PIK3CA	Adaptive Immune System	REACT:R-HSA-1280218	F0806-0425
apoptotic process	GO:0006915	Tuberculosis, Pulmonary	MESH:D014397	PIK3CA	AGE-RAGE signaling pathway in diabetic complications	KEGG:hsa04933	F0806-0425
apoptotic process	GO:0006915	Tuberculosis, Pulmonary	MESH:D014397	PIK3CA	Chagas disease (American trypanosomiasis)	KEGG:hsa05142	F0806-0425
apoptotic process	GO:0006915	Tuberculosis, Pulmonary	MESH:D014397	PIK3CA	Chemokine signaling pathway	KEGG:hsa04062	F0806-0425
apoptotic process	GO:0006915	Tuberculosis, Pulmonary	MESH:D014397	PIK3CA	Cytokine Signaling in Immune system	REACT:R-HSA-1280215	F0806-0425
apoptotic process	GO:0006915	Tuberculosis, Pulmonary	MESH:D014397	PIK3CA	Fc gamma R-mediated phagocytosis	KEGG:hsa04666	F0806-0425
apoptotic process	GO:0006915	Tuberculosis, Pulmonary	MESH:D014397	PIK3CA	Fluid shear stress and atherosclerosis	KEGG:hsa05418	F0806-0425
apoptotic process	GO:0006915	Tuberculosis, Pulmonary	MESH:D014397	PIK3CA	Gastrin-CREB signalling pathway via PKC and MAPK	REACT:R-HSA-881907	F0806-0425
apoptotic process	GO:0006915	Tuberculosis, Pulmonary	MESH:D014397	PIK3CA	Immune System	REACT:R-HSA-168256	F0806-0425
apoptotic process	GO:0006915	Tuberculosis, Pulmonary	MESH:D014397	PIK3CA	Influenza A	KEGG:hsa05164	F0806-0425
apoptotic process	GO:0006915	Tuberculosis, Pulmonary	MESH:D014397	PIK3CA	Innate Immune System	REACT:R-HSA-168249	F0806-0425
apoptotic process	GO:0006915	Tuberculosis, Pulmonary	MESH:D014397	PIK3CA	Measles	KEGG:hsa05162	F0806-0425
apoptotic process	GO:0006915	Tuberculosis, Pulmonary	MESH:D014397	PIK3CA	Signaling by GPCR	REACT:R-HSA-372790	F0806-0425
apoptotic process	GO:0006915	Tuberculosis, Pulmonary	MESH:D014397	PIK3CA	Signaling by Interleukins	REACT:R-HSA-449147	F0806-0425
apoptotic process	GO:0006915	Tuberculosis, Pulmonary	MESH:D014397	PIK3CA	Signal Transduction	REACT:R-HSA-162582	F0806-0425
apoptotic process	GO:0006915	Tuberculosis, Pulmonary	MESH:D014397	PIK3CA	TNF signaling pathway	KEGG:hsa04668	F0806-0425
apoptotic process	GO:0006915	Tuberculosis, Pulmonary	MESH:D014397	BRAF	Chemokine signaling pathway	KEGG:hsa04062	F0806-0425
apoptotic process	GO:0006915	Tuberculosis, Pulmonary	MESH:D014397	BRAF	Cytokine Signaling in Immune system	REACT:R-HSA-1280215	F0806-0425
apoptotic process	GO:0006915	Tuberculosis, Pulmonary	MESH:D014397	BRAF	Gastrin-CREB signalling pathway via PKC and MAPK	REACT:R-HSA-881907	F0806-0425
apoptotic process	GO:0006915	Tuberculosis, Pulmonary	MESH:D014397	BRAF	Immune System	REACT:R-HSA-168256	F0806-0425
apoptotic process	GO:0006915	Tuberculosis, Pulmonary	MESH:D014397	BRAF	Innate Immune System	REACT:R-HSA-168249	F0806-0425
apoptotic process	GO:0006915	Tuberculosis, Pulmonary	MESH:D014397	BRAF	Signaling by GPCR	REACT:R-HSA-372790	F0806-0425
apoptotic process	GO:0006915	Tuberculosis, Pulmonary	MESH:D014397	BRAF	Signaling by Interleukins	REACT:R-HSA-449147	F0806-0425
apoptotic process	GO:0006915	Tuberculosis, Pulmonary	MESH:D014397	BRAF	Signal Transduction	REACT:R-HSA-162582	F0806-0425
apoptotic process	GO:0006915	Tuberculosis, Pulmonary	MESH:D014397	ROCK2	Chemokine signaling pathway	KEGG:hsa04062	F0806-0425
apoptotic process	GO:0006915	Tuberculosis, Pulmonary	MESH:D014397	ROCK2	Signaling by GPCR	REACT:R-HSA-372790	F0806-0425
apoptotic process	GO:0006915	Tuberculosis, Pulmonary	MESH:D014397	ROCK2	Signal Transduction	REACT:R-HSA-162582	F0806-0425
apoptotic process	GO:0006915	Tuberculosis, Pulmonary	MESH:D014397	ROCK2	Wnt signaling pathway	KEGG:hsa04310	F0806-0425
apoptotic process	GO:0006915	Tuberculosis, Pulmonary	MESH:D014397	MAP2K1	Chemokine signaling pathway	KEGG:hsa04062	F0806-0425
apoptotic process	GO:0006915	Tuberculosis, Pulmonary	MESH:D014397	MAP2K1	Cytokine Signaling in Immune system	REACT:R-HSA-1280215	F0806-0425
apoptotic process	GO:0006915	Tuberculosis, Pulmonary	MESH:D014397	MAP2K1	Fc gamma R-mediated phagocytosis	KEGG:hsa04666	F0806-0425
apoptotic process	GO:0006915	Tuberculosis, Pulmonary	MESH:D014397	MAP2K1	Gastrin-CREB signalling pathway via PKC and MAPK	REACT:R-HSA-881907	F0806-0425
apoptotic process	GO:0006915	Tuberculosis, Pulmonary	MESH:D014397	MAP2K1	Immune System	REACT:R-HSA-168256	F0806-0425
apoptotic process	GO:0006915	Tuberculosis, Pulmonary	MESH:D014397	MAP2K1	Influenza A	KEGG:hsa05164	F0806-0425
apoptotic process	GO:0006915	Tuberculosis, Pulmonary	MESH:D014397	MAP2K1	Innate Immune System	REACT:R-HSA-168249	F0806-0425
apoptotic process	GO:0006915	Tuberculosis, Pulmonary	MESH:D014397	MAP2K1	Signaling by GPCR	REACT:R-HSA-372790	F0806-0425
apoptotic process	GO:0006915	Tuberculosis, Pulmonary	MESH:D014397	MAP2K1	Signaling by Interleukins	REACT:R-HSA-449147	F0806-0425
apoptotic process	GO:0006915	Tuberculosis, Pulmonary	MESH:D014397	MAP2K1	Signal Transduction	REACT:R-HSA-162582	F0806-0425
apoptotic process	GO:0006915	Tuberculosis, Pulmonary	MESH:D014397	MAP2K1	TNF signaling pathway	KEGG:hsa04668	F0806-0425
apoptotic process	GO:0006915	Tuberculosis, Pulmonary	MESH:D014397	CCKBR	Gastrin-CREB signalling pathway via PKC and MAPK	REACT:R-HSA-881907	F0806-0425
apoptotic process	GO:0006915	Tuberculosis, Pulmonary	MESH:D014397	CCKBR	Signaling by GPCR	REACT:R-HSA-372790	F0806-0425
apoptotic process	GO:0006915	Tuberculosis, Pulmonary	MESH:D014397	CCKBR	Signal Transduction	REACT:R-HSA-162582	F0806-0425
apoptotic process	GO:0006915	Tuberculosis, Pulmonary	MESH:D014397	CDK1	Cilium Assembly	REACT:R-HSA-5617833	F0806-0425
apoptotic process	GO:0006915	Tuberculosis, Pulmonary	MESH:D014397	CDK1	Herpes simplex infection	KEGG:hsa05168	F0806-0425
apoptotic process	GO:0006915	Tuberculosis, Pulmonary	MESH:D014397	CDK1	Organelle biogenesis and maintenance	REACT:R-HSA-1852241	F0806-0425
apoptotic process	GO:0006915	Tuberculosis, Pulmonary	MESH:D014397	CDK1	Signal Transduction	REACT:R-HSA-162582	F0806-0425
apoptotic process	GO:0006915	Tuberculosis, Pulmonary	MESH:D014397	PIK3CB	Adaptive Immune System	REACT:R-HSA-1280218	F0806-0425
apoptotic process	GO:0006915	Tuberculosis, Pulmonary	MESH:D014397	PIK3CB	AGE-RAGE signaling pathway in diabetic complications	KEGG:hsa04933	F0806-0425
apoptotic process	GO:0006915	Tuberculosis, Pulmonary	MESH:D014397	PIK3CB	Chagas disease (American trypanosomiasis)	KEGG:hsa05142	F0806-0425
apoptotic process	GO:0006915	Tuberculosis, Pulmonary	MESH:D014397	PIK3CB	Chemokine signaling pathway	KEGG:hsa04062	F0806-0425
apoptotic process	GO:0006915	Tuberculosis, Pulmonary	MESH:D014397	PIK3CB	Cytokine Signaling in Immune system	REACT:R-HSA-1280215	F0806-0425
apoptotic process	GO:0006915	Tuberculosis, Pulmonary	MESH:D014397	PIK3CB	Fc gamma R-mediated phagocytosis	KEGG:hsa04666	F0806-0425
apoptotic process	GO:0006915	Tuberculosis, Pulmonary	MESH:D014397	PIK3CB	Fluid shear stress and atherosclerosis	KEGG:hsa05418	F0806-0425
apoptotic process	GO:0006915	Tuberculosis, Pulmonary	MESH:D014397	PIK3CB	Immune System	REACT:R-HSA-168256	F0806-0425
apoptotic process	GO:0006915	Tuberculosis, Pulmonary	MESH:D014397	PIK3CB	Influenza A	KEGG:hsa05164	F0806-0425
apoptotic process	GO:0006915	Tuberculosis, Pulmonary	MESH:D014397	PIK3CB	Innate Immune System	REACT:R-HSA-168249	F0806-0425
apoptotic process	GO:0006915	Tuberculosis, Pulmonary	MESH:D014397	PIK3CB	Measles	KEGG:hsa05162	F0806-0425
apoptotic process	GO:0006915	Tuberculosis, Pulmonary	MESH:D014397	PIK3CB	Signaling by GPCR	REACT:R-HSA-372790	F0806-0425
apoptotic process	GO:0006915	Tuberculosis, Pulmonary	MESH:D014397	PIK3CB	Signaling by Interleukins	REACT:R-HSA-449147	F0806-0425
apoptotic process	GO:0006915	Tuberculosis, Pulmonary	MESH:D014397	PIK3CB	Signal Transduction	REACT:R-HSA-162582	F0806-0425
apoptotic process	GO:0006915	Tuberculosis, Pulmonary	MESH:D014397	PIK3CB	TNF signaling pathway	KEGG:hsa04668	F0806-0425
apoptotic process	GO:0006915	Tuberculosis, Pulmonary	MESH:D014397	ROCK1	Chemokine signaling pathway	KEGG:hsa04062	F0806-0425
apoptotic process	GO:0006915	Tuberculosis, Pulmonary	MESH:D014397	ROCK1	Immune System	REACT:R-HSA-168256	F0806-0425
apoptotic process	GO:0006915	Tuberculosis, Pulmonary	MESH:D014397	ROCK1	Innate Immune System	REACT:R-HSA-168249	F0806-0425
apoptotic process	GO:0006915	Tuberculosis, Pulmonary	MESH:D014397	ROCK1	Neutrophil degranulation	REACT:R-HSA-6798695	F0806-0425
apoptotic process	GO:0006915	Tuberculosis, Pulmonary	MESH:D014397	ROCK1	Signaling by GPCR	REACT:R-HSA-372790	F0806-0425
apoptotic process	GO:0006915	Tuberculosis, Pulmonary	MESH:D014397	ROCK1	Signal Transduction	REACT:R-HSA-162582	F0806-0425
apoptotic process	GO:0006915	Tuberculosis, Pulmonary	MESH:D014397	PIK3CG	Signaling by GPCR	REACT:R-HSA-372790	F0806-0425
apoptotic process	GO:0006915	Tuberculosis, Pulmonary	MESH:D014397	PIK3CG	Signal Transduction	REACT:R-HSA-162582	F0806-0425
apoptotic process	GO:0006915	Tuberculosis, Pulmonary	MESH:D014397	MAPK3	Adaptive Immune System	REACT:R-HSA-1280218	F0806-0425
apoptotic process	GO:0006915	Tuberculosis, Pulmonary	MESH:D014397	MAPK3	AGE-RAGE signaling pathway in diabetic complications	KEGG:hsa04933	F0806-0425
apoptotic process	GO:0006915	Tuberculosis, Pulmonary	MESH:D014397	MAPK3	Chagas disease (American trypanosomiasis)	KEGG:hsa05142	F0806-0425
apoptotic process	GO:0006915	Tuberculosis, Pulmonary	MESH:D014397	MAPK3	Chemokine signaling pathway	KEGG:hsa04062	F0806-0425
apoptotic process	GO:0006915	Tuberculosis, Pulmonary	MESH:D014397	MAPK3	Cytokine Signaling in Immune system	REACT:R-HSA-1280215	F0806-0425
apoptotic process	GO:0006915	Tuberculosis, Pulmonary	MESH:D014397	MAPK3	Fc gamma R-mediated phagocytosis	KEGG:hsa04666	F0806-0425
apoptotic process	GO:0006915	Tuberculosis, Pulmonary	MESH:D014397	MAPK3	Gastrin-CREB signalling pathway via PKC and MAPK	REACT:R-HSA-881907	F0806-0425
apoptotic process	GO:0006915	Tuberculosis, Pulmonary	MESH:D014397	MAPK3	IL-17 signaling pathway	KEGG:hsa04657	F0806-0425
apoptotic process	GO:0006915	Tuberculosis, Pulmonary	MESH:D014397	MAPK3	Immune System	REACT:R-HSA-168256	F0806-0425
apoptotic process	GO:0006915	Tuberculosis, Pulmonary	MESH:D014397	MAPK3	Influenza A	KEGG:hsa05164	F0806-0425
apoptotic process	GO:0006915	Tuberculosis, Pulmonary	MESH:D014397	MAPK3	Innate Immune System	REACT:R-HSA-168249	F0806-0425
apoptotic process	GO:0006915	Tuberculosis, Pulmonary	MESH:D014397	MAPK3	NOD-like receptor signaling pathway	KEGG:hsa04621	F0806-0425
apoptotic process	GO:0006915	Tuberculosis, Pulmonary	MESH:D014397	MAPK3	Signaling by GPCR	REACT:R-HSA-372790	F0806-0425
apoptotic process	GO:0006915	Tuberculosis, Pulmonary	MESH:D014397	MAPK3	Signaling by Interleukins	REACT:R-HSA-449147	F0806-0425
apoptotic process	GO:0006915	Tuberculosis, Pulmonary	MESH:D014397	MAPK3	Signal Transduction	REACT:R-HSA-162582	F0806-0425
apoptotic process	GO:0006915	Tuberculosis, Pulmonary	MESH:D014397	MAPK3	TNF signaling pathway	KEGG:hsa04668	F0806-0425
apoptotic process	GO:0006915	Tuberculosis, Pulmonary	MESH:D014397	MAPK3	Tuberculosis	KEGG:hsa05152	F0806-0425
apoptotic process	GO:0006915	Tuberculosis, Pulmonary	MESH:D014397	CSNK2A1	Herpes simplex infection	KEGG:hsa05168	F0806-0425
apoptotic process	GO:0006915	Tuberculosis, Pulmonary	MESH:D014397	CSNK2A1	Measles	KEGG:hsa05162	F0806-0425
apoptotic process	GO:0006915	Tuberculosis, Pulmonary	MESH:D014397	CSNK2A1	Metabolism of proteins	REACT:R-HSA-392499	F0806-0425
apoptotic process	GO:0006915	Tuberculosis, Pulmonary	MESH:D014397	CSNK2A1	Signal Transduction	REACT:R-HSA-162582	F0806-0425
apoptotic process	GO:0006915	Tuberculosis, Pulmonary	MESH:D014397	CSNK2A1	Wnt signaling pathway	KEGG:hsa04310	F0806-0425
apoptotic process	GO:0006915	Tuberculosis, Pulmonary	MESH:D014397	TOP2A	Metabolism of proteins	REACT:R-HSA-392499	F0806-0425
apoptotic process	GO:0006915	Tuberculosis, Pulmonary	MESH:D014397	IGF1R	Endocytosis	KEGG:hsa04144	F0806-0425
apoptotic process	GO:0006915	Tuberculosis, Pulmonary	MESH:D014397	IGF1R	Signal Transduction	REACT:R-HSA-162582	F0806-0425
apoptotic process	GO:0006915	Tuberculosis, Pulmonary	MESH:D014397	IGF1R	Transcriptional misregulation in cancer	KEGG:hsa05202	F0806-0425
lipid catabolic process	GO:0016042	Tuberculosis	MESH:D014376	FLT3	Immune System	REACT:R-HSA-168256	F0806-0425
lipid catabolic process	GO:0016042	Tuberculosis	MESH:D014376	KIF11	Adaptive Immune System	REACT:R-HSA-1280218	F0806-0425
lipid catabolic process	GO:0016042	Tuberculosis	MESH:D014376	KIF11	Immune System	REACT:R-HSA-168256	F0806-0425
lipid catabolic process	GO:0016042	Tuberculosis	MESH:D014376	KIF11	Vesicle-mediated transport	REACT:R-HSA-5653656	F0806-0425
lipid catabolic process	GO:0016042	Tuberculosis	MESH:D014376	MAPK10	Activated TLR4 signalling	REACT:R-HSA-166054	F0806-0425
lipid catabolic process	GO:0016042	Tuberculosis	MESH:D014376	MAPK10	Hepatitis B	KEGG:hsa05161	F0806-0425
lipid catabolic process	GO:0016042	Tuberculosis	MESH:D014376	MAPK10	Immune System	REACT:R-HSA-168256	F0806-0425
lipid catabolic process	GO:0016042	Tuberculosis	MESH:D014376	MAPK10	Innate Immune System	REACT:R-HSA-168249	F0806-0425
lipid catabolic process	GO:0016042	Tuberculosis	MESH:D014376	MAPK10	MyD88:Mal cascade initiated on plasma membrane	REACT:R-HSA-166058	F0806-0425
lipid catabolic process	GO:0016042	Tuberculosis	MESH:D014376	MAPK10	Pertussis	KEGG:hsa05133	F0806-0425
lipid catabolic process	GO:0016042	Tuberculosis	MESH:D014376	MAPK10	Toll Like Receptor 2 (TLR2) Cascade	REACT:R-HSA-181438	F0806-0425
lipid catabolic process	GO:0016042	Tuberculosis	MESH:D014376	MAPK10	Toll Like Receptor 4 (TLR4) Cascade	REACT:R-HSA-166016	F0806-0425
lipid catabolic process	GO:0016042	Tuberculosis	MESH:D014376	MAPK10	Toll-Like Receptors Cascades	REACT:R-HSA-168898	F0806-0425
lipid catabolic process	GO:0016042	Tuberculosis	MESH:D014376	MAPK10	Toll-like receptor signaling pathway	KEGG:hsa04620	F0806-0425
lipid catabolic process	GO:0016042	Tuberculosis	MESH:D014376	MAPK10	Toll Like Receptor TLR1:TLR2 Cascade	REACT:R-HSA-168179	F0806-0425
lipid catabolic process	GO:0016042	Tuberculosis	MESH:D014376	MAPK10	Toll Like Receptor TLR6:TLR2 Cascade	REACT:R-HSA-168188	F0806-0425
lipid catabolic process	GO:0016042	Tuberculosis	MESH:D014376	MAPK10	Tuberculosis	KEGG:hsa05152	F0806-0425
lipid catabolic process	GO:0016042	Tuberculosis	MESH:D014376	PTK2B	Hepatitis B	KEGG:hsa05161	F0806-0425
lipid catabolic process	GO:0016042	Tuberculosis	MESH:D014376	PTK2B	Immune System	REACT:R-HSA-168256	F0806-0425
lipid catabolic process	GO:0016042	Tuberculosis	MESH:D014376	CDK2	Hepatitis B	KEGG:hsa05161	F0806-0425
lipid catabolic process	GO:0016042	Tuberculosis	MESH:D014376	MAPK9	Activated TLR4 signalling	REACT:R-HSA-166054	F0806-0425
lipid catabolic process	GO:0016042	Tuberculosis	MESH:D014376	MAPK9	Hepatitis B	KEGG:hsa05161	F0806-0425
lipid catabolic process	GO:0016042	Tuberculosis	MESH:D014376	MAPK9	Immune System	REACT:R-HSA-168256	F0806-0425
lipid catabolic process	GO:0016042	Tuberculosis	MESH:D014376	MAPK9	Innate Immune System	REACT:R-HSA-168249	F0806-0425
lipid catabolic process	GO:0016042	Tuberculosis	MESH:D014376	MAPK9	MyD88:Mal cascade initiated on plasma membrane	REACT:R-HSA-166058	F0806-0425
lipid catabolic process	GO:0016042	Tuberculosis	MESH:D014376	MAPK9	Pertussis	KEGG:hsa05133	F0806-0425
lipid catabolic process	GO:0016042	Tuberculosis	MESH:D014376	MAPK9	Toll Like Receptor 2 (TLR2) Cascade	REACT:R-HSA-181438	F0806-0425
lipid catabolic process	GO:0016042	Tuberculosis	MESH:D014376	MAPK9	Toll Like Receptor 4 (TLR4) Cascade	REACT:R-HSA-166016	F0806-0425
lipid catabolic process	GO:0016042	Tuberculosis	MESH:D014376	MAPK9	Toll-Like Receptors Cascades	REACT:R-HSA-168898	F0806-0425
lipid catabolic process	GO:0016042	Tuberculosis	MESH:D014376	MAPK9	Toll-like receptor signaling pathway	KEGG:hsa04620	F0806-0425
lipid catabolic process	GO:0016042	Tuberculosis	MESH:D014376	MAPK9	Toll Like Receptor TLR1:TLR2 Cascade	REACT:R-HSA-168179	F0806-0425
lipid catabolic process	GO:0016042	Tuberculosis	MESH:D014376	MAPK9	Toll Like Receptor TLR6:TLR2 Cascade	REACT:R-HSA-168188	F0806-0425
lipid catabolic process	GO:0016042	Tuberculosis	MESH:D014376	MAPK9	Tuberculosis	KEGG:hsa05152	F0806-0425
lipid catabolic process	GO:0016042	Tuberculosis	MESH:D014376	FGFR2	Adaptive Immune System	REACT:R-HSA-1280218	F0806-0425
lipid catabolic process	GO:0016042	Tuberculosis	MESH:D014376	FGFR2	Disease	REACT:R-HSA-1643685	F0806-0425
lipid catabolic process	GO:0016042	Tuberculosis	MESH:D014376	FGFR2	Immune System	REACT:R-HSA-168256	F0806-0425
lipid catabolic process	GO:0016042	Tuberculosis	MESH:D014376	FGFR2	Innate Immune System	REACT:R-HSA-168249	F0806-0425
lipid catabolic process	GO:0016042	Tuberculosis	MESH:D014376	PDPK1	Adaptive Immune System	REACT:R-HSA-1280218	F0806-0425
lipid catabolic process	GO:0016042	Tuberculosis	MESH:D014376	PDPK1	Disease	REACT:R-HSA-1643685	F0806-0425
lipid catabolic process	GO:0016042	Tuberculosis	MESH:D014376	PDPK1	Immune System	REACT:R-HSA-168256	F0806-0425
lipid catabolic process	GO:0016042	Tuberculosis	MESH:D014376	PDPK1	Innate Immune System	REACT:R-HSA-168249	F0806-0425
lipid catabolic process	GO:0016042	Tuberculosis	MESH:D014376	RPS6KA3	Activated TLR4 signalling	REACT:R-HSA-166054	F0806-0425
lipid catabolic process	GO:0016042	Tuberculosis	MESH:D014376	RPS6KA3	Immune System	REACT:R-HSA-168256	F0806-0425
lipid catabolic process	GO:0016042	Tuberculosis	MESH:D014376	RPS6KA3	Innate Immune System	REACT:R-HSA-168249	F0806-0425
lipid catabolic process	GO:0016042	Tuberculosis	MESH:D014376	RPS6KA3	MyD88:Mal cascade initiated on plasma membrane	REACT:R-HSA-166058	F0806-0425
lipid catabolic process	GO:0016042	Tuberculosis	MESH:D014376	RPS6KA3	Toll Like Receptor 2 (TLR2) Cascade	REACT:R-HSA-181438	F0806-0425
lipid catabolic process	GO:0016042	Tuberculosis	MESH:D014376	RPS6KA3	Toll Like Receptor 4 (TLR4) Cascade	REACT:R-HSA-166016	F0806-0425
lipid catabolic process	GO:0016042	Tuberculosis	MESH:D014376	RPS6KA3	Toll-Like Receptors Cascades	REACT:R-HSA-168898	F0806-0425
lipid catabolic process	GO:0016042	Tuberculosis	MESH:D014376	RPS6KA3	Toll Like Receptor TLR1:TLR2 Cascade	REACT:R-HSA-168179	F0806-0425
lipid catabolic process	GO:0016042	Tuberculosis	MESH:D014376	RPS6KA3	Toll Like Receptor TLR6:TLR2 Cascade	REACT:R-HSA-168188	F0806-0425
lipid catabolic process	GO:0016042	Tuberculosis	MESH:D014376	DUSP3	Activated TLR4 signalling	REACT:R-HSA-166054	F0806-0425
lipid catabolic process	GO:0016042	Tuberculosis	MESH:D014376	DUSP3	Immune System	REACT:R-HSA-168256	F0806-0425
lipid catabolic process	GO:0016042	Tuberculosis	MESH:D014376	DUSP3	Innate Immune System	REACT:R-HSA-168249	F0806-0425
lipid catabolic process	GO:0016042	Tuberculosis	MESH:D014376	DUSP3	MyD88:Mal cascade initiated on plasma membrane	REACT:R-HSA-166058	F0806-0425
lipid catabolic process	GO:0016042	Tuberculosis	MESH:D014376	DUSP3	Toll Like Receptor 2 (TLR2) Cascade	REACT:R-HSA-181438	F0806-0425
lipid catabolic process	GO:0016042	Tuberculosis	MESH:D014376	DUSP3	Toll Like Receptor 4 (TLR4) Cascade	REACT:R-HSA-166016	F0806-0425
lipid catabolic process	GO:0016042	Tuberculosis	MESH:D014376	DUSP3	Toll-Like Receptors Cascades	REACT:R-HSA-168898	F0806-0425
lipid catabolic process	GO:0016042	Tuberculosis	MESH:D014376	DUSP3	Toll Like Receptor TLR1:TLR2 Cascade	REACT:R-HSA-168179	F0806-0425
lipid catabolic process	GO:0016042	Tuberculosis	MESH:D014376	DUSP3	Toll Like Receptor TLR6:TLR2 Cascade	REACT:R-HSA-168188	F0806-0425
lipid catabolic process	GO:0016042	Tuberculosis	MESH:D014376	EGFR	Adaptive Immune System	REACT:R-HSA-1280218	F0806-0425
lipid catabolic process	GO:0016042	Tuberculosis	MESH:D014376	EGFR	Disease	REACT:R-HSA-1643685	F0806-0425
lipid catabolic process	GO:0016042	Tuberculosis	MESH:D014376	EGFR	Immune System	REACT:R-HSA-168256	F0806-0425
lipid catabolic process	GO:0016042	Tuberculosis	MESH:D014376	EGFR	Innate Immune System	REACT:R-HSA-168249	F0806-0425
lipid catabolic process	GO:0016042	Tuberculosis	MESH:D014376	EGFR	Vesicle-mediated transport	REACT:R-HSA-5653656	F0806-0425
lipid catabolic process	GO:0016042	Tuberculosis	MESH:D014376	ITK	Adaptive Immune System	REACT:R-HSA-1280218	F0806-0425
lipid catabolic process	GO:0016042	Tuberculosis	MESH:D014376	ITK	Immune System	REACT:R-HSA-168256	F0806-0425
lipid catabolic process	GO:0016042	Tuberculosis	MESH:D014376	ITK	Innate Immune System	REACT:R-HSA-168249	F0806-0425
lipid catabolic process	GO:0016042	Tuberculosis	MESH:D014376	BTK	Activated TLR4 signalling	REACT:R-HSA-166054	F0806-0425
lipid catabolic process	GO:0016042	Tuberculosis	MESH:D014376	BTK	Adaptive Immune System	REACT:R-HSA-1280218	F0806-0425
lipid catabolic process	GO:0016042	Tuberculosis	MESH:D014376	BTK	Antigen processing-Cross presentation	REACT:R-HSA-1236975	F0806-0425
lipid catabolic process	GO:0016042	Tuberculosis	MESH:D014376	BTK	Class I MHC mediated antigen processing & presentation	REACT:R-HSA-983169	F0806-0425
lipid catabolic process	GO:0016042	Tuberculosis	MESH:D014376	BTK	Disease	REACT:R-HSA-1643685	F0806-0425
lipid catabolic process	GO:0016042	Tuberculosis	MESH:D014376	BTK	Diseases associated with the TLR signaling cascade	REACT:R-HSA-5602358	F0806-0425
lipid catabolic process	GO:0016042	Tuberculosis	MESH:D014376	BTK	Diseases of Immune System	REACT:R-HSA-5260271	F0806-0425
lipid catabolic process	GO:0016042	Tuberculosis	MESH:D014376	BTK	ER-Phagosome pathway	REACT:R-HSA-1236974	F0806-0425
lipid catabolic process	GO:0016042	Tuberculosis	MESH:D014376	BTK	Immune System	REACT:R-HSA-168256	F0806-0425
lipid catabolic process	GO:0016042	Tuberculosis	MESH:D014376	BTK	Innate Immune System	REACT:R-HSA-168249	F0806-0425
lipid catabolic process	GO:0016042	Tuberculosis	MESH:D014376	BTK	IRAK4 deficiency (TLR2/4)	REACT:R-HSA-5603041	F0806-0425
lipid catabolic process	GO:0016042	Tuberculosis	MESH:D014376	BTK	MyD88 deficiency (TLR2/4)	REACT:R-HSA-5602498	F0806-0425
lipid catabolic process	GO:0016042	Tuberculosis	MESH:D014376	BTK	MyD88:Mal cascade initiated on plasma membrane	REACT:R-HSA-166058	F0806-0425
lipid catabolic process	GO:0016042	Tuberculosis	MESH:D014376	BTK	NF-kappa B signaling pathway	KEGG:hsa04064	F0806-0425
lipid catabolic process	GO:0016042	Tuberculosis	MESH:D014376	BTK	Toll Like Receptor 2 (TLR2) Cascade	REACT:R-HSA-181438	F0806-0425
lipid catabolic process	GO:0016042	Tuberculosis	MESH:D014376	BTK	Toll Like Receptor 4 (TLR4) Cascade	REACT:R-HSA-166016	F0806-0425
lipid catabolic process	GO:0016042	Tuberculosis	MESH:D014376	BTK	Toll-Like Receptors Cascades	REACT:R-HSA-168898	F0806-0425
lipid catabolic process	GO:0016042	Tuberculosis	MESH:D014376	BTK	Toll Like Receptor TLR1:TLR2 Cascade	REACT:R-HSA-168179	F0806-0425
lipid catabolic process	GO:0016042	Tuberculosis	MESH:D014376	BTK	Toll Like Receptor TLR6:TLR2 Cascade	REACT:R-HSA-168188	F0806-0425
lipid catabolic process	GO:0016042	Tuberculosis	MESH:D014376	SYK	Adaptive Immune System	REACT:R-HSA-1280218	F0806-0425
lipid catabolic process	GO:0016042	Tuberculosis	MESH:D014376	SYK	Immune System	REACT:R-HSA-168256	F0806-0425
lipid catabolic process	GO:0016042	Tuberculosis	MESH:D014376	SYK	Innate Immune System	REACT:R-HSA-168249	F0806-0425
lipid catabolic process	GO:0016042	Tuberculosis	MESH:D014376	SYK	NF-kappa B signaling pathway	KEGG:hsa04064	F0806-0425
lipid catabolic process	GO:0016042	Tuberculosis	MESH:D014376	SYK	Tuberculosis	KEGG:hsa05152	F0806-0425
lipid catabolic process	GO:0016042	Tuberculosis	MESH:D014376	MAPK1	Activated TLR4 signalling	REACT:R-HSA-166054	F0806-0425
lipid catabolic process	GO:0016042	Tuberculosis	MESH:D014376	MAPK1	Adaptive Immune System	REACT:R-HSA-1280218	F0806-0425
lipid catabolic process	GO:0016042	Tuberculosis	MESH:D014376	MAPK1	Disease	REACT:R-HSA-1643685	F0806-0425
lipid catabolic process	GO:0016042	Tuberculosis	MESH:D014376	MAPK1	Hepatitis B	KEGG:hsa05161	F0806-0425
lipid catabolic process	GO:0016042	Tuberculosis	MESH:D014376	MAPK1	Immune System	REACT:R-HSA-168256	F0806-0425
lipid catabolic process	GO:0016042	Tuberculosis	MESH:D014376	MAPK1	Innate Immune System	REACT:R-HSA-168249	F0806-0425
lipid catabolic process	GO:0016042	Tuberculosis	MESH:D014376	MAPK1	MyD88:Mal cascade initiated on plasma membrane	REACT:R-HSA-166058	F0806-0425
lipid catabolic process	GO:0016042	Tuberculosis	MESH:D014376	MAPK1	Neutrophil degranulation	REACT:R-HSA-6798695	F0806-0425
lipid catabolic process	GO:0016042	Tuberculosis	MESH:D014376	MAPK1	Pertussis	KEGG:hsa05133	F0806-0425
lipid catabolic process	GO:0016042	Tuberculosis	MESH:D014376	MAPK1	Toll Like Receptor 2 (TLR2) Cascade	REACT:R-HSA-181438	F0806-0425
lipid catabolic process	GO:0016042	Tuberculosis	MESH:D014376	MAPK1	Toll Like Receptor 4 (TLR4) Cascade	REACT:R-HSA-166016	F0806-0425
lipid catabolic process	GO:0016042	Tuberculosis	MESH:D014376	MAPK1	Toll-Like Receptors Cascades	REACT:R-HSA-168898	F0806-0425
lipid catabolic process	GO:0016042	Tuberculosis	MESH:D014376	MAPK1	Toll-like receptor signaling pathway	KEGG:hsa04620	F0806-0425
lipid catabolic process	GO:0016042	Tuberculosis	MESH:D014376	MAPK1	Toll Like Receptor TLR1:TLR2 Cascade	REACT:R-HSA-168179	F0806-0425
lipid catabolic process	GO:0016042	Tuberculosis	MESH:D014376	MAPK1	Toll Like Receptor TLR6:TLR2 Cascade	REACT:R-HSA-168188	F0806-0425
lipid catabolic process	GO:0016042	Tuberculosis	MESH:D014376	MAPK1	Tuberculosis	KEGG:hsa05152	F0806-0425
lipid catabolic process	GO:0016042	Tuberculosis	MESH:D014376	MAPKAPK2	Activated TLR4 signalling	REACT:R-HSA-166054	F0806-0425
lipid catabolic process	GO:0016042	Tuberculosis	MESH:D014376	MAPKAPK2	Immune System	REACT:R-HSA-168256	F0806-0425
lipid catabolic process	GO:0016042	Tuberculosis	MESH:D014376	MAPKAPK2	Innate Immune System	REACT:R-HSA-168249	F0806-0425
lipid catabolic process	GO:0016042	Tuberculosis	MESH:D014376	MAPKAPK2	MyD88:Mal cascade initiated on plasma membrane	REACT:R-HSA-166058	F0806-0425
lipid catabolic process	GO:0016042	Tuberculosis	MESH:D014376	MAPKAPK2	Toll Like Receptor 2 (TLR2) Cascade	REACT:R-HSA-181438	F0806-0425
lipid catabolic process	GO:0016042	Tuberculosis	MESH:D014376	MAPKAPK2	Toll Like Receptor 4 (TLR4) Cascade	REACT:R-HSA-166016	F0806-0425
lipid catabolic process	GO:0016042	Tuberculosis	MESH:D014376	MAPKAPK2	Toll-Like Receptors Cascades	REACT:R-HSA-168898	F0806-0425
lipid catabolic process	GO:0016042	Tuberculosis	MESH:D014376	MAPKAPK2	Toll Like Receptor TLR1:TLR2 Cascade	REACT:R-HSA-168179	F0806-0425
lipid catabolic process	GO:0016042	Tuberculosis	MESH:D014376	MAPKAPK2	Toll Like Receptor TLR6:TLR2 Cascade	REACT:R-HSA-168188	F0806-0425
lipid catabolic process	GO:0016042	Tuberculosis	MESH:D014376	CTSL	Adaptive Immune System	REACT:R-HSA-1280218	F0806-0425
lipid catabolic process	GO:0016042	Tuberculosis	MESH:D014376	CTSL	Antigen processing-Cross presentation	REACT:R-HSA-1236975	F0806-0425
lipid catabolic process	GO:0016042	Tuberculosis	MESH:D014376	CTSL	Class I MHC mediated antigen processing & presentation	REACT:R-HSA-983169	F0806-0425
lipid catabolic process	GO:0016042	Tuberculosis	MESH:D014376	CTSL	Immune System	REACT:R-HSA-168256	F0806-0425
lipid catabolic process	GO:0016042	Tuberculosis	MESH:D014376	CTSL	Innate Immune System	REACT:R-HSA-168249	F0806-0425
lipid catabolic process	GO:0016042	Tuberculosis	MESH:D014376	CTSL	Lysosome	KEGG:hsa04142	F0806-0425
lipid catabolic process	GO:0016042	Tuberculosis	MESH:D014376	CTSL	Phagosome	KEGG:hsa04145	F0806-0425
lipid catabolic process	GO:0016042	Tuberculosis	MESH:D014376	CTSL	Toll-Like Receptors Cascades	REACT:R-HSA-168898	F0806-0425
lipid catabolic process	GO:0016042	Tuberculosis	MESH:D014376	TNKS	Disease	REACT:R-HSA-1643685	F0806-0425
lipid catabolic process	GO:0016042	Tuberculosis	MESH:D014376	JAK3	Immune System	REACT:R-HSA-168256	F0806-0425
lipid catabolic process	GO:0016042	Tuberculosis	MESH:D014376	JAK3	Innate Immune System	REACT:R-HSA-168249	F0806-0425
lipid catabolic process	GO:0016042	Tuberculosis	MESH:D014376	JAK2	Disease	REACT:R-HSA-1643685	F0806-0425
lipid catabolic process	GO:0016042	Tuberculosis	MESH:D014376	JAK2	Immune System	REACT:R-HSA-168256	F0806-0425
lipid catabolic process	GO:0016042	Tuberculosis	MESH:D014376	JAK2	Innate Immune System	REACT:R-HSA-168249	F0806-0425
lipid catabolic process	GO:0016042	Tuberculosis	MESH:D014376	JAK2	Tuberculosis	KEGG:hsa05152	F0806-0425
lipid catabolic process	GO:0016042	Tuberculosis	MESH:D014376	ACACA	Disease	REACT:R-HSA-1643685	F0806-0425
lipid catabolic process	GO:0016042	Tuberculosis	MESH:D014376	PIK3CD	Adaptive Immune System	REACT:R-HSA-1280218	F0806-0425
lipid catabolic process	GO:0016042	Tuberculosis	MESH:D014376	PIK3CD	Disease	REACT:R-HSA-1643685	F0806-0425
lipid catabolic process	GO:0016042	Tuberculosis	MESH:D014376	PIK3CD	Hepatitis B	KEGG:hsa05161	F0806-0425
lipid catabolic process	GO:0016042	Tuberculosis	MESH:D014376	PIK3CD	Immune System	REACT:R-HSA-168256	F0806-0425
lipid catabolic process	GO:0016042	Tuberculosis	MESH:D014376	PIK3CD	Innate Immune System	REACT:R-HSA-168249	F0806-0425
lipid catabolic process	GO:0016042	Tuberculosis	MESH:D014376	PIK3CD	Toll-like receptor signaling pathway	KEGG:hsa04620	F0806-0425
lipid catabolic process	GO:0016042	Tuberculosis	MESH:D014376	PIK3CA	Adaptive Immune System	REACT:R-HSA-1280218	F0806-0425
lipid catabolic process	GO:0016042	Tuberculosis	MESH:D014376	PIK3CA	Disease	REACT:R-HSA-1643685	F0806-0425
lipid catabolic process	GO:0016042	Tuberculosis	MESH:D014376	PIK3CA	Hepatitis B	KEGG:hsa05161	F0806-0425
lipid catabolic process	GO:0016042	Tuberculosis	MESH:D014376	PIK3CA	Immune System	REACT:R-HSA-168256	F0806-0425
lipid catabolic process	GO:0016042	Tuberculosis	MESH:D014376	PIK3CA	Innate Immune System	REACT:R-HSA-168249	F0806-0425
lipid catabolic process	GO:0016042	Tuberculosis	MESH:D014376	PIK3CA	Toll-like receptor signaling pathway	KEGG:hsa04620	F0806-0425
lipid catabolic process	GO:0016042	Tuberculosis	MESH:D014376	BRAF	Disease	REACT:R-HSA-1643685	F0806-0425
lipid catabolic process	GO:0016042	Tuberculosis	MESH:D014376	BRAF	Immune System	REACT:R-HSA-168256	F0806-0425
lipid catabolic process	GO:0016042	Tuberculosis	MESH:D014376	BRAF	Innate Immune System	REACT:R-HSA-168249	F0806-0425
lipid catabolic process	GO:0016042	Tuberculosis	MESH:D014376	MAP2K1	Activated TLR4 signalling	REACT:R-HSA-166054	F0806-0425
lipid catabolic process	GO:0016042	Tuberculosis	MESH:D014376	MAP2K1	Disease	REACT:R-HSA-1643685	F0806-0425
lipid catabolic process	GO:0016042	Tuberculosis	MESH:D014376	MAP2K1	Hepatitis B	KEGG:hsa05161	F0806-0425
lipid catabolic process	GO:0016042	Tuberculosis	MESH:D014376	MAP2K1	Immune System	REACT:R-HSA-168256	F0806-0425
lipid catabolic process	GO:0016042	Tuberculosis	MESH:D014376	MAP2K1	Innate Immune System	REACT:R-HSA-168249	F0806-0425
lipid catabolic process	GO:0016042	Tuberculosis	MESH:D014376	MAP2K1	MyD88:Mal cascade initiated on plasma membrane	REACT:R-HSA-166058	F0806-0425
lipid catabolic process	GO:0016042	Tuberculosis	MESH:D014376	MAP2K1	Toll Like Receptor 2 (TLR2) Cascade	REACT:R-HSA-181438	F0806-0425
lipid catabolic process	GO:0016042	Tuberculosis	MESH:D014376	MAP2K1	Toll Like Receptor 4 (TLR4) Cascade	REACT:R-HSA-166016	F0806-0425
lipid catabolic process	GO:0016042	Tuberculosis	MESH:D014376	MAP2K1	Toll-Like Receptors Cascades	REACT:R-HSA-168898	F0806-0425
lipid catabolic process	GO:0016042	Tuberculosis	MESH:D014376	MAP2K1	Toll-like receptor signaling pathway	KEGG:hsa04620	F0806-0425
lipid catabolic process	GO:0016042	Tuberculosis	MESH:D014376	MAP2K1	Toll Like Receptor TLR1:TLR2 Cascade	REACT:R-HSA-168179	F0806-0425
lipid catabolic process	GO:0016042	Tuberculosis	MESH:D014376	MAP2K1	Toll Like Receptor TLR6:TLR2 Cascade	REACT:R-HSA-168188	F0806-0425
lipid catabolic process	GO:0016042	Tuberculosis	MESH:D014376	PIK3CB	Adaptive Immune System	REACT:R-HSA-1280218	F0806-0425
lipid catabolic process	GO:0016042	Tuberculosis	MESH:D014376	PIK3CB	Disease	REACT:R-HSA-1643685	F0806-0425
lipid catabolic process	GO:0016042	Tuberculosis	MESH:D014376	PIK3CB	Hepatitis B	KEGG:hsa05161	F0806-0425
lipid catabolic process	GO:0016042	Tuberculosis	MESH:D014376	PIK3CB	Immune System	REACT:R-HSA-168256	F0806-0425
lipid catabolic process	GO:0016042	Tuberculosis	MESH:D014376	PIK3CB	Innate Immune System	REACT:R-HSA-168249	F0806-0425
lipid catabolic process	GO:0016042	Tuberculosis	MESH:D014376	PIK3CB	Toll-like receptor signaling pathway	KEGG:hsa04620	F0806-0425
lipid catabolic process	GO:0016042	Tuberculosis	MESH:D014376	ROCK1	Immune System	REACT:R-HSA-168256	F0806-0425
lipid catabolic process	GO:0016042	Tuberculosis	MESH:D014376	ROCK1	Innate Immune System	REACT:R-HSA-168249	F0806-0425
lipid catabolic process	GO:0016042	Tuberculosis	MESH:D014376	ROCK1	Neutrophil degranulation	REACT:R-HSA-6798695	F0806-0425
lipid catabolic process	GO:0016042	Tuberculosis	MESH:D014376	MAPK3	Activated TLR4 signalling	REACT:R-HSA-166054	F0806-0425
lipid catabolic process	GO:0016042	Tuberculosis	MESH:D014376	MAPK3	Adaptive Immune System	REACT:R-HSA-1280218	F0806-0425
lipid catabolic process	GO:0016042	Tuberculosis	MESH:D014376	MAPK3	Disease	REACT:R-HSA-1643685	F0806-0425
lipid catabolic process	GO:0016042	Tuberculosis	MESH:D014376	MAPK3	Hepatitis B	KEGG:hsa05161	F0806-0425
lipid catabolic process	GO:0016042	Tuberculosis	MESH:D014376	MAPK3	Immune System	REACT:R-HSA-168256	F0806-0425
lipid catabolic process	GO:0016042	Tuberculosis	MESH:D014376	MAPK3	Innate Immune System	REACT:R-HSA-168249	F0806-0425
lipid catabolic process	GO:0016042	Tuberculosis	MESH:D014376	MAPK3	MyD88:Mal cascade initiated on plasma membrane	REACT:R-HSA-166058	F0806-0425
lipid catabolic process	GO:0016042	Tuberculosis	MESH:D014376	MAPK3	Pertussis	KEGG:hsa05133	F0806-0425
lipid catabolic process	GO:0016042	Tuberculosis	MESH:D014376	MAPK3	Toll Like Receptor 2 (TLR2) Cascade	REACT:R-HSA-181438	F0806-0425
lipid catabolic process	GO:0016042	Tuberculosis	MESH:D014376	MAPK3	Toll Like Receptor 4 (TLR4) Cascade	REACT:R-HSA-166016	F0806-0425
lipid catabolic process	GO:0016042	Tuberculosis	MESH:D014376	MAPK3	Toll-Like Receptors Cascades	REACT:R-HSA-168898	F0806-0425
lipid catabolic process	GO:0016042	Tuberculosis	MESH:D014376	MAPK3	Toll-like receptor signaling pathway	KEGG:hsa04620	F0806-0425
lipid catabolic process	GO:0016042	Tuberculosis	MESH:D014376	MAPK3	Toll Like Receptor TLR1:TLR2 Cascade	REACT:R-HSA-168179	F0806-0425
lipid catabolic process	GO:0016042	Tuberculosis	MESH:D014376	MAPK3	Toll Like Receptor TLR6:TLR2 Cascade	REACT:R-HSA-168188	F0806-0425
lipid catabolic process	GO:0016042	Tuberculosis	MESH:D014376	MAPK3	Tuberculosis	KEGG:hsa05152	F0806-0425
lipid catabolic process	GO:0016042	Tuberculosis	MESH:D014376	CSNK2A1	NF-kappa B signaling pathway	KEGG:hsa04064	F0806-0425
lipid catabolic process	GO:0016042	Tuberculosis	MESH:D014376	SLC8A1	SLC-mediated transmembrane transport	REACT:R-HSA-425407	F0806-0425
lipid catabolic process	GO:0016042	Tuberculosis	MESH:D014376	SLC8A1	Transmembrane transport of small molecules	REACT:R-HSA-382551	F0806-0425
cell death	GO:0008219	Tuberculosis	MESH:D014376	FLT3	Immune System	REACT:R-HSA-168256	F0806-0425
cell death	GO:0008219	Tuberculosis	MESH:D014376	KIF11	Adaptive Immune System	REACT:R-HSA-1280218	F0806-0425
cell death	GO:0008219	Tuberculosis	MESH:D014376	KIF11	Immune System	REACT:R-HSA-168256	F0806-0425
cell death	GO:0008219	Tuberculosis	MESH:D014376	KIF11	Vesicle-mediated transport	REACT:R-HSA-5653656	F0806-0425
cell death	GO:0008219	Tuberculosis	MESH:D014376	MAPK10	Activated TLR4 signalling	REACT:R-HSA-166054	F0806-0425
cell death	GO:0008219	Tuberculosis	MESH:D014376	MAPK10	Hepatitis B	KEGG:hsa05161	F0806-0425
cell death	GO:0008219	Tuberculosis	MESH:D014376	MAPK10	Immune System	REACT:R-HSA-168256	F0806-0425
cell death	GO:0008219	Tuberculosis	MESH:D014376	MAPK10	Innate Immune System	REACT:R-HSA-168249	F0806-0425
cell death	GO:0008219	Tuberculosis	MESH:D014376	MAPK10	MyD88:Mal cascade initiated on plasma membrane	REACT:R-HSA-166058	F0806-0425
cell death	GO:0008219	Tuberculosis	MESH:D014376	MAPK10	Pertussis	KEGG:hsa05133	F0806-0425
cell death	GO:0008219	Tuberculosis	MESH:D014376	MAPK10	Toll Like Receptor 2 (TLR2) Cascade	REACT:R-HSA-181438	F0806-0425
cell death	GO:0008219	Tuberculosis	MESH:D014376	MAPK10	Toll Like Receptor 4 (TLR4) Cascade	REACT:R-HSA-166016	F0806-0425
cell death	GO:0008219	Tuberculosis	MESH:D014376	MAPK10	Toll-Like Receptors Cascades	REACT:R-HSA-168898	F0806-0425
cell death	GO:0008219	Tuberculosis	MESH:D014376	MAPK10	Toll-like receptor signaling pathway	KEGG:hsa04620	F0806-0425
cell death	GO:0008219	Tuberculosis	MESH:D014376	MAPK10	Toll Like Receptor TLR1:TLR2 Cascade	REACT:R-HSA-168179	F0806-0425
cell death	GO:0008219	Tuberculosis	MESH:D014376	MAPK10	Toll Like Receptor TLR6:TLR2 Cascade	REACT:R-HSA-168188	F0806-0425
cell death	GO:0008219	Tuberculosis	MESH:D014376	MAPK10	Tuberculosis	KEGG:hsa05152	F0806-0425
cell death	GO:0008219	Tuberculosis	MESH:D014376	PTK2B	Hepatitis B	KEGG:hsa05161	F0806-0425
cell death	GO:0008219	Tuberculosis	MESH:D014376	PTK2B	Immune System	REACT:R-HSA-168256	F0806-0425
cell death	GO:0008219	Tuberculosis	MESH:D014376	CDK2	Hepatitis B	KEGG:hsa05161	F0806-0425
cell death	GO:0008219	Tuberculosis	MESH:D014376	MAPK9	Activated TLR4 signalling	REACT:R-HSA-166054	F0806-0425
cell death	GO:0008219	Tuberculosis	MESH:D014376	MAPK9	Hepatitis B	KEGG:hsa05161	F0806-0425
cell death	GO:0008219	Tuberculosis	MESH:D014376	MAPK9	Immune System	REACT:R-HSA-168256	F0806-0425
cell death	GO:0008219	Tuberculosis	MESH:D014376	MAPK9	Innate Immune System	REACT:R-HSA-168249	F0806-0425
cell death	GO:0008219	Tuberculosis	MESH:D014376	MAPK9	MyD88:Mal cascade initiated on plasma membrane	REACT:R-HSA-166058	F0806-0425
cell death	GO:0008219	Tuberculosis	MESH:D014376	MAPK9	Pertussis	KEGG:hsa05133	F0806-0425
cell death	GO:0008219	Tuberculosis	MESH:D014376	MAPK9	Toll Like Receptor 2 (TLR2) Cascade	REACT:R-HSA-181438	F0806-0425
cell death	GO:0008219	Tuberculosis	MESH:D014376	MAPK9	Toll Like Receptor 4 (TLR4) Cascade	REACT:R-HSA-166016	F0806-0425
cell death	GO:0008219	Tuberculosis	MESH:D014376	MAPK9	Toll-Like Receptors Cascades	REACT:R-HSA-168898	F0806-0425
cell death	GO:0008219	Tuberculosis	MESH:D014376	MAPK9	Toll-like receptor signaling pathway	KEGG:hsa04620	F0806-0425
cell death	GO:0008219	Tuberculosis	MESH:D014376	MAPK9	Toll Like Receptor TLR1:TLR2 Cascade	REACT:R-HSA-168179	F0806-0425
cell death	GO:0008219	Tuberculosis	MESH:D014376	MAPK9	Toll Like Receptor TLR6:TLR2 Cascade	REACT:R-HSA-168188	F0806-0425
cell death	GO:0008219	Tuberculosis	MESH:D014376	MAPK9	Tuberculosis	KEGG:hsa05152	F0806-0425
cell death	GO:0008219	Tuberculosis	MESH:D014376	FGFR2	Adaptive Immune System	REACT:R-HSA-1280218	F0806-0425
cell death	GO:0008219	Tuberculosis	MESH:D014376	FGFR2	Disease	REACT:R-HSA-1643685	F0806-0425
cell death	GO:0008219	Tuberculosis	MESH:D014376	FGFR2	Immune System	REACT:R-HSA-168256	F0806-0425
cell death	GO:0008219	Tuberculosis	MESH:D014376	FGFR2	Innate Immune System	REACT:R-HSA-168249	F0806-0425
cell death	GO:0008219	Tuberculosis	MESH:D014376	PDPK1	Adaptive Immune System	REACT:R-HSA-1280218	F0806-0425
cell death	GO:0008219	Tuberculosis	MESH:D014376	PDPK1	Disease	REACT:R-HSA-1643685	F0806-0425
cell death	GO:0008219	Tuberculosis	MESH:D014376	PDPK1	Immune System	REACT:R-HSA-168256	F0806-0425
cell death	GO:0008219	Tuberculosis	MESH:D014376	PDPK1	Innate Immune System	REACT:R-HSA-168249	F0806-0425
cell death	GO:0008219	Tuberculosis	MESH:D014376	RPS6KA3	Activated TLR4 signalling	REACT:R-HSA-166054	F0806-0425
cell death	GO:0008219	Tuberculosis	MESH:D014376	RPS6KA3	Immune System	REACT:R-HSA-168256	F0806-0425
cell death	GO:0008219	Tuberculosis	MESH:D014376	RPS6KA3	Innate Immune System	REACT:R-HSA-168249	F0806-0425
cell death	GO:0008219	Tuberculosis	MESH:D014376	RPS6KA3	MyD88:Mal cascade initiated on plasma membrane	REACT:R-HSA-166058	F0806-0425
cell death	GO:0008219	Tuberculosis	MESH:D014376	RPS6KA3	Toll Like Receptor 2 (TLR2) Cascade	REACT:R-HSA-181438	F0806-0425
cell death	GO:0008219	Tuberculosis	MESH:D014376	RPS6KA3	Toll Like Receptor 4 (TLR4) Cascade	REACT:R-HSA-166016	F0806-0425
cell death	GO:0008219	Tuberculosis	MESH:D014376	RPS6KA3	Toll-Like Receptors Cascades	REACT:R-HSA-168898	F0806-0425
cell death	GO:0008219	Tuberculosis	MESH:D014376	RPS6KA3	Toll Like Receptor TLR1:TLR2 Cascade	REACT:R-HSA-168179	F0806-0425
cell death	GO:0008219	Tuberculosis	MESH:D014376	RPS6KA3	Toll Like Receptor TLR6:TLR2 Cascade	REACT:R-HSA-168188	F0806-0425
cell death	GO:0008219	Tuberculosis	MESH:D014376	DUSP3	Activated TLR4 signalling	REACT:R-HSA-166054	F0806-0425
cell death	GO:0008219	Tuberculosis	MESH:D014376	DUSP3	Immune System	REACT:R-HSA-168256	F0806-0425
cell death	GO:0008219	Tuberculosis	MESH:D014376	DUSP3	Innate Immune System	REACT:R-HSA-168249	F0806-0425
cell death	GO:0008219	Tuberculosis	MESH:D014376	DUSP3	MyD88:Mal cascade initiated on plasma membrane	REACT:R-HSA-166058	F0806-0425
cell death	GO:0008219	Tuberculosis	MESH:D014376	DUSP3	Toll Like Receptor 2 (TLR2) Cascade	REACT:R-HSA-181438	F0806-0425
cell death	GO:0008219	Tuberculosis	MESH:D014376	DUSP3	Toll Like Receptor 4 (TLR4) Cascade	REACT:R-HSA-166016	F0806-0425
cell death	GO:0008219	Tuberculosis	MESH:D014376	DUSP3	Toll-Like Receptors Cascades	REACT:R-HSA-168898	F0806-0425
cell death	GO:0008219	Tuberculosis	MESH:D014376	DUSP3	Toll Like Receptor TLR1:TLR2 Cascade	REACT:R-HSA-168179	F0806-0425
cell death	GO:0008219	Tuberculosis	MESH:D014376	DUSP3	Toll Like Receptor TLR6:TLR2 Cascade	REACT:R-HSA-168188	F0806-0425
cell death	GO:0008219	Tuberculosis	MESH:D014376	EGFR	Adaptive Immune System	REACT:R-HSA-1280218	F0806-0425
cell death	GO:0008219	Tuberculosis	MESH:D014376	EGFR	Disease	REACT:R-HSA-1643685	F0806-0425
cell death	GO:0008219	Tuberculosis	MESH:D014376	EGFR	Immune System	REACT:R-HSA-168256	F0806-0425
cell death	GO:0008219	Tuberculosis	MESH:D014376	EGFR	Innate Immune System	REACT:R-HSA-168249	F0806-0425
cell death	GO:0008219	Tuberculosis	MESH:D014376	EGFR	Vesicle-mediated transport	REACT:R-HSA-5653656	F0806-0425
cell death	GO:0008219	Tuberculosis	MESH:D014376	ITK	Adaptive Immune System	REACT:R-HSA-1280218	F0806-0425
cell death	GO:0008219	Tuberculosis	MESH:D014376	ITK	Immune System	REACT:R-HSA-168256	F0806-0425
cell death	GO:0008219	Tuberculosis	MESH:D014376	ITK	Innate Immune System	REACT:R-HSA-168249	F0806-0425
cell death	GO:0008219	Tuberculosis	MESH:D014376	BTK	Activated TLR4 signalling	REACT:R-HSA-166054	F0806-0425
cell death	GO:0008219	Tuberculosis	MESH:D014376	BTK	Adaptive Immune System	REACT:R-HSA-1280218	F0806-0425
cell death	GO:0008219	Tuberculosis	MESH:D014376	BTK	Antigen processing-Cross presentation	REACT:R-HSA-1236975	F0806-0425
cell death	GO:0008219	Tuberculosis	MESH:D014376	BTK	Class I MHC mediated antigen processing & presentation	REACT:R-HSA-983169	F0806-0425
cell death	GO:0008219	Tuberculosis	MESH:D014376	BTK	Disease	REACT:R-HSA-1643685	F0806-0425
cell death	GO:0008219	Tuberculosis	MESH:D014376	BTK	Diseases associated with the TLR signaling cascade	REACT:R-HSA-5602358	F0806-0425
cell death	GO:0008219	Tuberculosis	MESH:D014376	BTK	Diseases of Immune System	REACT:R-HSA-5260271	F0806-0425
cell death	GO:0008219	Tuberculosis	MESH:D014376	BTK	ER-Phagosome pathway	REACT:R-HSA-1236974	F0806-0425
cell death	GO:0008219	Tuberculosis	MESH:D014376	BTK	Immune System	REACT:R-HSA-168256	F0806-0425
cell death	GO:0008219	Tuberculosis	MESH:D014376	BTK	Innate Immune System	REACT:R-HSA-168249	F0806-0425
cell death	GO:0008219	Tuberculosis	MESH:D014376	BTK	IRAK4 deficiency (TLR2/4)	REACT:R-HSA-5603041	F0806-0425
cell death	GO:0008219	Tuberculosis	MESH:D014376	BTK	MyD88 deficiency (TLR2/4)	REACT:R-HSA-5602498	F0806-0425
cell death	GO:0008219	Tuberculosis	MESH:D014376	BTK	MyD88:Mal cascade initiated on plasma membrane	REACT:R-HSA-166058	F0806-0425
cell death	GO:0008219	Tuberculosis	MESH:D014376	BTK	NF-kappa B signaling pathway	KEGG:hsa04064	F0806-0425
cell death	GO:0008219	Tuberculosis	MESH:D014376	BTK	Toll Like Receptor 2 (TLR2) Cascade	REACT:R-HSA-181438	F0806-0425
cell death	GO:0008219	Tuberculosis	MESH:D014376	BTK	Toll Like Receptor 4 (TLR4) Cascade	REACT:R-HSA-166016	F0806-0425
cell death	GO:0008219	Tuberculosis	MESH:D014376	BTK	Toll-Like Receptors Cascades	REACT:R-HSA-168898	F0806-0425
cell death	GO:0008219	Tuberculosis	MESH:D014376	BTK	Toll Like Receptor TLR1:TLR2 Cascade	REACT:R-HSA-168179	F0806-0425
cell death	GO:0008219	Tuberculosis	MESH:D014376	BTK	Toll Like Receptor TLR6:TLR2 Cascade	REACT:R-HSA-168188	F0806-0425
cell death	GO:0008219	Tuberculosis	MESH:D014376	SYK	Adaptive Immune System	REACT:R-HSA-1280218	F0806-0425
cell death	GO:0008219	Tuberculosis	MESH:D014376	SYK	Immune System	REACT:R-HSA-168256	F0806-0425
cell death	GO:0008219	Tuberculosis	MESH:D014376	SYK	Innate Immune System	REACT:R-HSA-168249	F0806-0425
cell death	GO:0008219	Tuberculosis	MESH:D014376	SYK	NF-kappa B signaling pathway	KEGG:hsa04064	F0806-0425
cell death	GO:0008219	Tuberculosis	MESH:D014376	SYK	Tuberculosis	KEGG:hsa05152	F0806-0425
cell death	GO:0008219	Tuberculosis	MESH:D014376	MAPK1	Activated TLR4 signalling	REACT:R-HSA-166054	F0806-0425
cell death	GO:0008219	Tuberculosis	MESH:D014376	MAPK1	Adaptive Immune System	REACT:R-HSA-1280218	F0806-0425
cell death	GO:0008219	Tuberculosis	MESH:D014376	MAPK1	Disease	REACT:R-HSA-1643685	F0806-0425
cell death	GO:0008219	Tuberculosis	MESH:D014376	MAPK1	Hepatitis B	KEGG:hsa05161	F0806-0425
cell death	GO:0008219	Tuberculosis	MESH:D014376	MAPK1	Immune System	REACT:R-HSA-168256	F0806-0425
cell death	GO:0008219	Tuberculosis	MESH:D014376	MAPK1	Innate Immune System	REACT:R-HSA-168249	F0806-0425
cell death	GO:0008219	Tuberculosis	MESH:D014376	MAPK1	MyD88:Mal cascade initiated on plasma membrane	REACT:R-HSA-166058	F0806-0425
cell death	GO:0008219	Tuberculosis	MESH:D014376	MAPK1	Neutrophil degranulation	REACT:R-HSA-6798695	F0806-0425
cell death	GO:0008219	Tuberculosis	MESH:D014376	MAPK1	Pertussis	KEGG:hsa05133	F0806-0425
cell death	GO:0008219	Tuberculosis	MESH:D014376	MAPK1	Toll Like Receptor 2 (TLR2) Cascade	REACT:R-HSA-181438	F0806-0425
cell death	GO:0008219	Tuberculosis	MESH:D014376	MAPK1	Toll Like Receptor 4 (TLR4) Cascade	REACT:R-HSA-166016	F0806-0425
cell death	GO:0008219	Tuberculosis	MESH:D014376	MAPK1	Toll-Like Receptors Cascades	REACT:R-HSA-168898	F0806-0425
cell death	GO:0008219	Tuberculosis	MESH:D014376	MAPK1	Toll-like receptor signaling pathway	KEGG:hsa04620	F0806-0425
cell death	GO:0008219	Tuberculosis	MESH:D014376	MAPK1	Toll Like Receptor TLR1:TLR2 Cascade	REACT:R-HSA-168179	F0806-0425
cell death	GO:0008219	Tuberculosis	MESH:D014376	MAPK1	Toll Like Receptor TLR6:TLR2 Cascade	REACT:R-HSA-168188	F0806-0425
cell death	GO:0008219	Tuberculosis	MESH:D014376	MAPK1	Tuberculosis	KEGG:hsa05152	F0806-0425
cell death	GO:0008219	Tuberculosis	MESH:D014376	MAPKAPK2	Activated TLR4 signalling	REACT:R-HSA-166054	F0806-0425
cell death	GO:0008219	Tuberculosis	MESH:D014376	MAPKAPK2	Immune System	REACT:R-HSA-168256	F0806-0425
cell death	GO:0008219	Tuberculosis	MESH:D014376	MAPKAPK2	Innate Immune System	REACT:R-HSA-168249	F0806-0425
cell death	GO:0008219	Tuberculosis	MESH:D014376	MAPKAPK2	MyD88:Mal cascade initiated on plasma membrane	REACT:R-HSA-166058	F0806-0425
cell death	GO:0008219	Tuberculosis	MESH:D014376	MAPKAPK2	Toll Like Receptor 2 (TLR2) Cascade	REACT:R-HSA-181438	F0806-0425
cell death	GO:0008219	Tuberculosis	MESH:D014376	MAPKAPK2	Toll Like Receptor 4 (TLR4) Cascade	REACT:R-HSA-166016	F0806-0425
cell death	GO:0008219	Tuberculosis	MESH:D014376	MAPKAPK2	Toll-Like Receptors Cascades	REACT:R-HSA-168898	F0806-0425
cell death	GO:0008219	Tuberculosis	MESH:D014376	MAPKAPK2	Toll Like Receptor TLR1:TLR2 Cascade	REACT:R-HSA-168179	F0806-0425
cell death	GO:0008219	Tuberculosis	MESH:D014376	MAPKAPK2	Toll Like Receptor TLR6:TLR2 Cascade	REACT:R-HSA-168188	F0806-0425
cell death	GO:0008219	Tuberculosis	MESH:D014376	CTSL	Adaptive Immune System	REACT:R-HSA-1280218	F0806-0425
cell death	GO:0008219	Tuberculosis	MESH:D014376	CTSL	Antigen processing-Cross presentation	REACT:R-HSA-1236975	F0806-0425
cell death	GO:0008219	Tuberculosis	MESH:D014376	CTSL	Class I MHC mediated antigen processing & presentation	REACT:R-HSA-983169	F0806-0425
cell death	GO:0008219	Tuberculosis	MESH:D014376	CTSL	Immune System	REACT:R-HSA-168256	F0806-0425
cell death	GO:0008219	Tuberculosis	MESH:D014376	CTSL	Innate Immune System	REACT:R-HSA-168249	F0806-0425
cell death	GO:0008219	Tuberculosis	MESH:D014376	CTSL	Lysosome	KEGG:hsa04142	F0806-0425
cell death	GO:0008219	Tuberculosis	MESH:D014376	CTSL	Phagosome	KEGG:hsa04145	F0806-0425
cell death	GO:0008219	Tuberculosis	MESH:D014376	CTSL	Toll-Like Receptors Cascades	REACT:R-HSA-168898	F0806-0425
cell death	GO:0008219	Tuberculosis	MESH:D014376	TNKS	Disease	REACT:R-HSA-1643685	F0806-0425
cell death	GO:0008219	Tuberculosis	MESH:D014376	JAK3	Immune System	REACT:R-HSA-168256	F0806-0425
cell death	GO:0008219	Tuberculosis	MESH:D014376	JAK3	Innate Immune System	REACT:R-HSA-168249	F0806-0425
cell death	GO:0008219	Tuberculosis	MESH:D014376	JAK2	Disease	REACT:R-HSA-1643685	F0806-0425
cell death	GO:0008219	Tuberculosis	MESH:D014376	JAK2	Immune System	REACT:R-HSA-168256	F0806-0425
cell death	GO:0008219	Tuberculosis	MESH:D014376	JAK2	Innate Immune System	REACT:R-HSA-168249	F0806-0425
cell death	GO:0008219	Tuberculosis	MESH:D014376	JAK2	Tuberculosis	KEGG:hsa05152	F0806-0425
cell death	GO:0008219	Tuberculosis	MESH:D014376	ACACA	Disease	REACT:R-HSA-1643685	F0806-0425
cell death	GO:0008219	Tuberculosis	MESH:D014376	PIK3CD	Adaptive Immune System	REACT:R-HSA-1280218	F0806-0425
cell death	GO:0008219	Tuberculosis	MESH:D014376	PIK3CD	Disease	REACT:R-HSA-1643685	F0806-0425
cell death	GO:0008219	Tuberculosis	MESH:D014376	PIK3CD	Hepatitis B	KEGG:hsa05161	F0806-0425
cell death	GO:0008219	Tuberculosis	MESH:D014376	PIK3CD	Immune System	REACT:R-HSA-168256	F0806-0425
cell death	GO:0008219	Tuberculosis	MESH:D014376	PIK3CD	Innate Immune System	REACT:R-HSA-168249	F0806-0425
cell death	GO:0008219	Tuberculosis	MESH:D014376	PIK3CD	Toll-like receptor signaling pathway	KEGG:hsa04620	F0806-0425
cell death	GO:0008219	Tuberculosis	MESH:D014376	PIK3CA	Adaptive Immune System	REACT:R-HSA-1280218	F0806-0425
cell death	GO:0008219	Tuberculosis	MESH:D014376	PIK3CA	Disease	REACT:R-HSA-1643685	F0806-0425
cell death	GO:0008219	Tuberculosis	MESH:D014376	PIK3CA	Hepatitis B	KEGG:hsa05161	F0806-0425
cell death	GO:0008219	Tuberculosis	MESH:D014376	PIK3CA	Immune System	REACT:R-HSA-168256	F0806-0425
cell death	GO:0008219	Tuberculosis	MESH:D014376	PIK3CA	Innate Immune System	REACT:R-HSA-168249	F0806-0425
cell death	GO:0008219	Tuberculosis	MESH:D014376	PIK3CA	Toll-like receptor signaling pathway	KEGG:hsa04620	F0806-0425
cell death	GO:0008219	Tuberculosis	MESH:D014376	BRAF	Disease	REACT:R-HSA-1643685	F0806-0425
cell death	GO:0008219	Tuberculosis	MESH:D014376	BRAF	Immune System	REACT:R-HSA-168256	F0806-0425
cell death	GO:0008219	Tuberculosis	MESH:D014376	BRAF	Innate Immune System	REACT:R-HSA-168249	F0806-0425
cell death	GO:0008219	Tuberculosis	MESH:D014376	MAP2K1	Activated TLR4 signalling	REACT:R-HSA-166054	F0806-0425
cell death	GO:0008219	Tuberculosis	MESH:D014376	MAP2K1	Disease	REACT:R-HSA-1643685	F0806-0425
cell death	GO:0008219	Tuberculosis	MESH:D014376	MAP2K1	Hepatitis B	KEGG:hsa05161	F0806-0425
cell death	GO:0008219	Tuberculosis	MESH:D014376	MAP2K1	Immune System	REACT:R-HSA-168256	F0806-0425
cell death	GO:0008219	Tuberculosis	MESH:D014376	MAP2K1	Innate Immune System	REACT:R-HSA-168249	F0806-0425
cell death	GO:0008219	Tuberculosis	MESH:D014376	MAP2K1	MyD88:Mal cascade initiated on plasma membrane	REACT:R-HSA-166058	F0806-0425
cell death	GO:0008219	Tuberculosis	MESH:D014376	MAP2K1	Toll Like Receptor 2 (TLR2) Cascade	REACT:R-HSA-181438	F0806-0425
cell death	GO:0008219	Tuberculosis	MESH:D014376	MAP2K1	Toll Like Receptor 4 (TLR4) Cascade	REACT:R-HSA-166016	F0806-0425
cell death	GO:0008219	Tuberculosis	MESH:D014376	MAP2K1	Toll-Like Receptors Cascades	REACT:R-HSA-168898	F0806-0425
cell death	GO:0008219	Tuberculosis	MESH:D014376	MAP2K1	Toll-like receptor signaling pathway	KEGG:hsa04620	F0806-0425
cell death	GO:0008219	Tuberculosis	MESH:D014376	MAP2K1	Toll Like Receptor TLR1:TLR2 Cascade	REACT:R-HSA-168179	F0806-0425
cell death	GO:0008219	Tuberculosis	MESH:D014376	MAP2K1	Toll Like Receptor TLR6:TLR2 Cascade	REACT:R-HSA-168188	F0806-0425
cell death	GO:0008219	Tuberculosis	MESH:D014376	PIK3CB	Adaptive Immune System	REACT:R-HSA-1280218	F0806-0425
cell death	GO:0008219	Tuberculosis	MESH:D014376	PIK3CB	Disease	REACT:R-HSA-1643685	F0806-0425
cell death	GO:0008219	Tuberculosis	MESH:D014376	PIK3CB	Hepatitis B	KEGG:hsa05161	F0806-0425
cell death	GO:0008219	Tuberculosis	MESH:D014376	PIK3CB	Immune System	REACT:R-HSA-168256	F0806-0425
cell death	GO:0008219	Tuberculosis	MESH:D014376	PIK3CB	Innate Immune System	REACT:R-HSA-168249	F0806-0425
cell death	GO:0008219	Tuberculosis	MESH:D014376	PIK3CB	Toll-like receptor signaling pathway	KEGG:hsa04620	F0806-0425
cell death	GO:0008219	Tuberculosis	MESH:D014376	ROCK1	Immune System	REACT:R-HSA-168256	F0806-0425
cell death	GO:0008219	Tuberculosis	MESH:D014376	ROCK1	Innate Immune System	REACT:R-HSA-168249	F0806-0425
cell death	GO:0008219	Tuberculosis	MESH:D014376	ROCK1	Neutrophil degranulation	REACT:R-HSA-6798695	F0806-0425
cell death	GO:0008219	Tuberculosis	MESH:D014376	MAPK3	Activated TLR4 signalling	REACT:R-HSA-166054	F0806-0425
cell death	GO:0008219	Tuberculosis	MESH:D014376	MAPK3	Adaptive Immune System	REACT:R-HSA-1280218	F0806-0425
cell death	GO:0008219	Tuberculosis	MESH:D014376	MAPK3	Disease	REACT:R-HSA-1643685	F0806-0425
cell death	GO:0008219	Tuberculosis	MESH:D014376	MAPK3	Hepatitis B	KEGG:hsa05161	F0806-0425
cell death	GO:0008219	Tuberculosis	MESH:D014376	MAPK3	Immune System	REACT:R-HSA-168256	F0806-0425
cell death	GO:0008219	Tuberculosis	MESH:D014376	MAPK3	Innate Immune System	REACT:R-HSA-168249	F0806-0425
cell death	GO:0008219	Tuberculosis	MESH:D014376	MAPK3	MyD88:Mal cascade initiated on plasma membrane	REACT:R-HSA-166058	F0806-0425
cell death	GO:0008219	Tuberculosis	MESH:D014376	MAPK3	Pertussis	KEGG:hsa05133	F0806-0425
cell death	GO:0008219	Tuberculosis	MESH:D014376	MAPK3	Toll Like Receptor 2 (TLR2) Cascade	REACT:R-HSA-181438	F0806-0425
cell death	GO:0008219	Tuberculosis	MESH:D014376	MAPK3	Toll Like Receptor 4 (TLR4) Cascade	REACT:R-HSA-166016	F0806-0425
cell death	GO:0008219	Tuberculosis	MESH:D014376	MAPK3	Toll-Like Receptors Cascades	REACT:R-HSA-168898	F0806-0425
cell death	GO:0008219	Tuberculosis	MESH:D014376	MAPK3	Toll-like receptor signaling pathway	KEGG:hsa04620	F0806-0425
cell death	GO:0008219	Tuberculosis	MESH:D014376	MAPK3	Toll Like Receptor TLR1:TLR2 Cascade	REACT:R-HSA-168179	F0806-0425
cell death	GO:0008219	Tuberculosis	MESH:D014376	MAPK3	Toll Like Receptor TLR6:TLR2 Cascade	REACT:R-HSA-168188	F0806-0425
cell death	GO:0008219	Tuberculosis	MESH:D014376	MAPK3	Tuberculosis	KEGG:hsa05152	F0806-0425
cell death	GO:0008219	Tuberculosis	MESH:D014376	CSNK2A1	NF-kappa B signaling pathway	KEGG:hsa04064	F0806-0425
cell death	GO:0008219	Tuberculosis	MESH:D014376	SLC8A1	SLC-mediated transmembrane transport	REACT:R-HSA-425407	F0806-0425
cell death	GO:0008219	Tuberculosis	MESH:D014376	SLC8A1	Transmembrane transport of small molecules	REACT:R-HSA-382551	F0806-0425
glutathione metabolic process	GO:0006749	Tuberculosis	MESH:D014376	FLT3	Immune System	REACT:R-HSA-168256	F0806-0425
glutathione metabolic process	GO:0006749	Tuberculosis	MESH:D014376	KIF11	Adaptive Immune System	REACT:R-HSA-1280218	F0806-0425
glutathione metabolic process	GO:0006749	Tuberculosis	MESH:D014376	KIF11	Immune System	REACT:R-HSA-168256	F0806-0425
glutathione metabolic process	GO:0006749	Tuberculosis	MESH:D014376	KIF11	Vesicle-mediated transport	REACT:R-HSA-5653656	F0806-0425
glutathione metabolic process	GO:0006749	Tuberculosis	MESH:D014376	MAPK10	Activated TLR4 signalling	REACT:R-HSA-166054	F0806-0425
glutathione metabolic process	GO:0006749	Tuberculosis	MESH:D014376	MAPK10	Hepatitis B	KEGG:hsa05161	F0806-0425
glutathione metabolic process	GO:0006749	Tuberculosis	MESH:D014376	MAPK10	Immune System	REACT:R-HSA-168256	F0806-0425
glutathione metabolic process	GO:0006749	Tuberculosis	MESH:D014376	MAPK10	Innate Immune System	REACT:R-HSA-168249	F0806-0425
glutathione metabolic process	GO:0006749	Tuberculosis	MESH:D014376	MAPK10	MyD88:Mal cascade initiated on plasma membrane	REACT:R-HSA-166058	F0806-0425
glutathione metabolic process	GO:0006749	Tuberculosis	MESH:D014376	MAPK10	Pertussis	KEGG:hsa05133	F0806-0425
glutathione metabolic process	GO:0006749	Tuberculosis	MESH:D014376	MAPK10	Toll Like Receptor 2 (TLR2) Cascade	REACT:R-HSA-181438	F0806-0425
glutathione metabolic process	GO:0006749	Tuberculosis	MESH:D014376	MAPK10	Toll Like Receptor 4 (TLR4) Cascade	REACT:R-HSA-166016	F0806-0425
glutathione metabolic process	GO:0006749	Tuberculosis	MESH:D014376	MAPK10	Toll-Like Receptors Cascades	REACT:R-HSA-168898	F0806-0425
glutathione metabolic process	GO:0006749	Tuberculosis	MESH:D014376	MAPK10	Toll-like receptor signaling pathway	KEGG:hsa04620	F0806-0425
glutathione metabolic process	GO:0006749	Tuberculosis	MESH:D014376	MAPK10	Toll Like Receptor TLR1:TLR2 Cascade	REACT:R-HSA-168179	F0806-0425
glutathione metabolic process	GO:0006749	Tuberculosis	MESH:D014376	MAPK10	Toll Like Receptor TLR6:TLR2 Cascade	REACT:R-HSA-168188	F0806-0425
glutathione metabolic process	GO:0006749	Tuberculosis	MESH:D014376	MAPK10	Tuberculosis	KEGG:hsa05152	F0806-0425
glutathione metabolic process	GO:0006749	Tuberculosis	MESH:D014376	PTK2B	Hepatitis B	KEGG:hsa05161	F0806-0425
glutathione metabolic process	GO:0006749	Tuberculosis	MESH:D014376	PTK2B	Immune System	REACT:R-HSA-168256	F0806-0425
glutathione metabolic process	GO:0006749	Tuberculosis	MESH:D014376	CDK2	Hepatitis B	KEGG:hsa05161	F0806-0425
glutathione metabolic process	GO:0006749	Tuberculosis	MESH:D014376	MAPK9	Activated TLR4 signalling	REACT:R-HSA-166054	F0806-0425
glutathione metabolic process	GO:0006749	Tuberculosis	MESH:D014376	MAPK9	Hepatitis B	KEGG:hsa05161	F0806-0425
glutathione metabolic process	GO:0006749	Tuberculosis	MESH:D014376	MAPK9	Immune System	REACT:R-HSA-168256	F0806-0425
glutathione metabolic process	GO:0006749	Tuberculosis	MESH:D014376	MAPK9	Innate Immune System	REACT:R-HSA-168249	F0806-0425
glutathione metabolic process	GO:0006749	Tuberculosis	MESH:D014376	MAPK9	MyD88:Mal cascade initiated on plasma membrane	REACT:R-HSA-166058	F0806-0425
glutathione metabolic process	GO:0006749	Tuberculosis	MESH:D014376	MAPK9	Pertussis	KEGG:hsa05133	F0806-0425
glutathione metabolic process	GO:0006749	Tuberculosis	MESH:D014376	MAPK9	Toll Like Receptor 2 (TLR2) Cascade	REACT:R-HSA-181438	F0806-0425
glutathione metabolic process	GO:0006749	Tuberculosis	MESH:D014376	MAPK9	Toll Like Receptor 4 (TLR4) Cascade	REACT:R-HSA-166016	F0806-0425
glutathione metabolic process	GO:0006749	Tuberculosis	MESH:D014376	MAPK9	Toll-Like Receptors Cascades	REACT:R-HSA-168898	F0806-0425
glutathione metabolic process	GO:0006749	Tuberculosis	MESH:D014376	MAPK9	Toll-like receptor signaling pathway	KEGG:hsa04620	F0806-0425
glutathione metabolic process	GO:0006749	Tuberculosis	MESH:D014376	MAPK9	Toll Like Receptor TLR1:TLR2 Cascade	REACT:R-HSA-168179	F0806-0425
glutathione metabolic process	GO:0006749	Tuberculosis	MESH:D014376	MAPK9	Toll Like Receptor TLR6:TLR2 Cascade	REACT:R-HSA-168188	F0806-0425
glutathione metabolic process	GO:0006749	Tuberculosis	MESH:D014376	MAPK9	Tuberculosis	KEGG:hsa05152	F0806-0425
glutathione metabolic process	GO:0006749	Tuberculosis	MESH:D014376	FGFR2	Adaptive Immune System	REACT:R-HSA-1280218	F0806-0425
glutathione metabolic process	GO:0006749	Tuberculosis	MESH:D014376	FGFR2	Disease	REACT:R-HSA-1643685	F0806-0425
glutathione metabolic process	GO:0006749	Tuberculosis	MESH:D014376	FGFR2	Immune System	REACT:R-HSA-168256	F0806-0425
glutathione metabolic process	GO:0006749	Tuberculosis	MESH:D014376	FGFR2	Innate Immune System	REACT:R-HSA-168249	F0806-0425
glutathione metabolic process	GO:0006749	Tuberculosis	MESH:D014376	PDPK1	Adaptive Immune System	REACT:R-HSA-1280218	F0806-0425
glutathione metabolic process	GO:0006749	Tuberculosis	MESH:D014376	PDPK1	Disease	REACT:R-HSA-1643685	F0806-0425
glutathione metabolic process	GO:0006749	Tuberculosis	MESH:D014376	PDPK1	Immune System	REACT:R-HSA-168256	F0806-0425
glutathione metabolic process	GO:0006749	Tuberculosis	MESH:D014376	PDPK1	Innate Immune System	REACT:R-HSA-168249	F0806-0425
glutathione metabolic process	GO:0006749	Tuberculosis	MESH:D014376	RPS6KA3	Activated TLR4 signalling	REACT:R-HSA-166054	F0806-0425
glutathione metabolic process	GO:0006749	Tuberculosis	MESH:D014376	RPS6KA3	Immune System	REACT:R-HSA-168256	F0806-0425
glutathione metabolic process	GO:0006749	Tuberculosis	MESH:D014376	RPS6KA3	Innate Immune System	REACT:R-HSA-168249	F0806-0425
glutathione metabolic process	GO:0006749	Tuberculosis	MESH:D014376	RPS6KA3	MyD88:Mal cascade initiated on plasma membrane	REACT:R-HSA-166058	F0806-0425
glutathione metabolic process	GO:0006749	Tuberculosis	MESH:D014376	RPS6KA3	Toll Like Receptor 2 (TLR2) Cascade	REACT:R-HSA-181438	F0806-0425
glutathione metabolic process	GO:0006749	Tuberculosis	MESH:D014376	RPS6KA3	Toll Like Receptor 4 (TLR4) Cascade	REACT:R-HSA-166016	F0806-0425
glutathione metabolic process	GO:0006749	Tuberculosis	MESH:D014376	RPS6KA3	Toll-Like Receptors Cascades	REACT:R-HSA-168898	F0806-0425
glutathione metabolic process	GO:0006749	Tuberculosis	MESH:D014376	RPS6KA3	Toll Like Receptor TLR1:TLR2 Cascade	REACT:R-HSA-168179	F0806-0425
glutathione metabolic process	GO:0006749	Tuberculosis	MESH:D014376	RPS6KA3	Toll Like Receptor TLR6:TLR2 Cascade	REACT:R-HSA-168188	F0806-0425
glutathione metabolic process	GO:0006749	Tuberculosis	MESH:D014376	DUSP3	Activated TLR4 signalling	REACT:R-HSA-166054	F0806-0425
glutathione metabolic process	GO:0006749	Tuberculosis	MESH:D014376	DUSP3	Immune System	REACT:R-HSA-168256	F0806-0425
glutathione metabolic process	GO:0006749	Tuberculosis	MESH:D014376	DUSP3	Innate Immune System	REACT:R-HSA-168249	F0806-0425
glutathione metabolic process	GO:0006749	Tuberculosis	MESH:D014376	DUSP3	MyD88:Mal cascade initiated on plasma membrane	REACT:R-HSA-166058	F0806-0425
glutathione metabolic process	GO:0006749	Tuberculosis	MESH:D014376	DUSP3	Toll Like Receptor 2 (TLR2) Cascade	REACT:R-HSA-181438	F0806-0425
glutathione metabolic process	GO:0006749	Tuberculosis	MESH:D014376	DUSP3	Toll Like Receptor 4 (TLR4) Cascade	REACT:R-HSA-166016	F0806-0425
glutathione metabolic process	GO:0006749	Tuberculosis	MESH:D014376	DUSP3	Toll-Like Receptors Cascades	REACT:R-HSA-168898	F0806-0425
glutathione metabolic process	GO:0006749	Tuberculosis	MESH:D014376	DUSP3	Toll Like Receptor TLR1:TLR2 Cascade	REACT:R-HSA-168179	F0806-0425
glutathione metabolic process	GO:0006749	Tuberculosis	MESH:D014376	DUSP3	Toll Like Receptor TLR6:TLR2 Cascade	REACT:R-HSA-168188	F0806-0425
glutathione metabolic process	GO:0006749	Tuberculosis	MESH:D014376	EGFR	Adaptive Immune System	REACT:R-HSA-1280218	F0806-0425
glutathione metabolic process	GO:0006749	Tuberculosis	MESH:D014376	EGFR	Disease	REACT:R-HSA-1643685	F0806-0425
glutathione metabolic process	GO:0006749	Tuberculosis	MESH:D014376	EGFR	Immune System	REACT:R-HSA-168256	F0806-0425
glutathione metabolic process	GO:0006749	Tuberculosis	MESH:D014376	EGFR	Innate Immune System	REACT:R-HSA-168249	F0806-0425
glutathione metabolic process	GO:0006749	Tuberculosis	MESH:D014376	EGFR	Vesicle-mediated transport	REACT:R-HSA-5653656	F0806-0425
glutathione metabolic process	GO:0006749	Tuberculosis	MESH:D014376	ITK	Adaptive Immune System	REACT:R-HSA-1280218	F0806-0425
glutathione metabolic process	GO:0006749	Tuberculosis	MESH:D014376	ITK	Immune System	REACT:R-HSA-168256	F0806-0425
glutathione metabolic process	GO:0006749	Tuberculosis	MESH:D014376	ITK	Innate Immune System	REACT:R-HSA-168249	F0806-0425
glutathione metabolic process	GO:0006749	Tuberculosis	MESH:D014376	BTK	Activated TLR4 signalling	REACT:R-HSA-166054	F0806-0425
glutathione metabolic process	GO:0006749	Tuberculosis	MESH:D014376	BTK	Adaptive Immune System	REACT:R-HSA-1280218	F0806-0425
glutathione metabolic process	GO:0006749	Tuberculosis	MESH:D014376	BTK	Antigen processing-Cross presentation	REACT:R-HSA-1236975	F0806-0425
glutathione metabolic process	GO:0006749	Tuberculosis	MESH:D014376	BTK	Class I MHC mediated antigen processing & presentation	REACT:R-HSA-983169	F0806-0425
glutathione metabolic process	GO:0006749	Tuberculosis	MESH:D014376	BTK	Disease	REACT:R-HSA-1643685	F0806-0425
glutathione metabolic process	GO:0006749	Tuberculosis	MESH:D014376	BTK	Diseases associated with the TLR signaling cascade	REACT:R-HSA-5602358	F0806-0425
glutathione metabolic process	GO:0006749	Tuberculosis	MESH:D014376	BTK	Diseases of Immune System	REACT:R-HSA-5260271	F0806-0425
glutathione metabolic process	GO:0006749	Tuberculosis	MESH:D014376	BTK	ER-Phagosome pathway	REACT:R-HSA-1236974	F0806-0425
glutathione metabolic process	GO:0006749	Tuberculosis	MESH:D014376	BTK	Immune System	REACT:R-HSA-168256	F0806-0425
glutathione metabolic process	GO:0006749	Tuberculosis	MESH:D014376	BTK	Innate Immune System	REACT:R-HSA-168249	F0806-0425
glutathione metabolic process	GO:0006749	Tuberculosis	MESH:D014376	BTK	IRAK4 deficiency (TLR2/4)	REACT:R-HSA-5603041	F0806-0425
glutathione metabolic process	GO:0006749	Tuberculosis	MESH:D014376	BTK	MyD88 deficiency (TLR2/4)	REACT:R-HSA-5602498	F0806-0425
glutathione metabolic process	GO:0006749	Tuberculosis	MESH:D014376	BTK	MyD88:Mal cascade initiated on plasma membrane	REACT:R-HSA-166058	F0806-0425
glutathione metabolic process	GO:0006749	Tuberculosis	MESH:D014376	BTK	NF-kappa B signaling pathway	KEGG:hsa04064	F0806-0425
glutathione metabolic process	GO:0006749	Tuberculosis	MESH:D014376	BTK	Toll Like Receptor 2 (TLR2) Cascade	REACT:R-HSA-181438	F0806-0425
glutathione metabolic process	GO:0006749	Tuberculosis	MESH:D014376	BTK	Toll Like Receptor 4 (TLR4) Cascade	REACT:R-HSA-166016	F0806-0425
glutathione metabolic process	GO:0006749	Tuberculosis	MESH:D014376	BTK	Toll-Like Receptors Cascades	REACT:R-HSA-168898	F0806-0425
glutathione metabolic process	GO:0006749	Tuberculosis	MESH:D014376	BTK	Toll Like Receptor TLR1:TLR2 Cascade	REACT:R-HSA-168179	F0806-0425
glutathione metabolic process	GO:0006749	Tuberculosis	MESH:D014376	BTK	Toll Like Receptor TLR6:TLR2 Cascade	REACT:R-HSA-168188	F0806-0425
glutathione metabolic process	GO:0006749	Tuberculosis	MESH:D014376	SYK	Adaptive Immune System	REACT:R-HSA-1280218	F0806-0425
glutathione metabolic process	GO:0006749	Tuberculosis	MESH:D014376	SYK	Immune System	REACT:R-HSA-168256	F0806-0425
glutathione metabolic process	GO:0006749	Tuberculosis	MESH:D014376	SYK	Innate Immune System	REACT:R-HSA-168249	F0806-0425
glutathione metabolic process	GO:0006749	Tuberculosis	MESH:D014376	SYK	NF-kappa B signaling pathway	KEGG:hsa04064	F0806-0425
glutathione metabolic process	GO:0006749	Tuberculosis	MESH:D014376	SYK	Tuberculosis	KEGG:hsa05152	F0806-0425
glutathione metabolic process	GO:0006749	Tuberculosis	MESH:D014376	MAPK1	Activated TLR4 signalling	REACT:R-HSA-166054	F0806-0425
glutathione metabolic process	GO:0006749	Tuberculosis	MESH:D014376	MAPK1	Adaptive Immune System	REACT:R-HSA-1280218	F0806-0425
glutathione metabolic process	GO:0006749	Tuberculosis	MESH:D014376	MAPK1	Disease	REACT:R-HSA-1643685	F0806-0425
glutathione metabolic process	GO:0006749	Tuberculosis	MESH:D014376	MAPK1	Hepatitis B	KEGG:hsa05161	F0806-0425
glutathione metabolic process	GO:0006749	Tuberculosis	MESH:D014376	MAPK1	Immune System	REACT:R-HSA-168256	F0806-0425
glutathione metabolic process	GO:0006749	Tuberculosis	MESH:D014376	MAPK1	Innate Immune System	REACT:R-HSA-168249	F0806-0425
glutathione metabolic process	GO:0006749	Tuberculosis	MESH:D014376	MAPK1	MyD88:Mal cascade initiated on plasma membrane	REACT:R-HSA-166058	F0806-0425
glutathione metabolic process	GO:0006749	Tuberculosis	MESH:D014376	MAPK1	Neutrophil degranulation	REACT:R-HSA-6798695	F0806-0425
glutathione metabolic process	GO:0006749	Tuberculosis	MESH:D014376	MAPK1	Pertussis	KEGG:hsa05133	F0806-0425
glutathione metabolic process	GO:0006749	Tuberculosis	MESH:D014376	MAPK1	Toll Like Receptor 2 (TLR2) Cascade	REACT:R-HSA-181438	F0806-0425
glutathione metabolic process	GO:0006749	Tuberculosis	MESH:D014376	MAPK1	Toll Like Receptor 4 (TLR4) Cascade	REACT:R-HSA-166016	F0806-0425
glutathione metabolic process	GO:0006749	Tuberculosis	MESH:D014376	MAPK1	Toll-Like Receptors Cascades	REACT:R-HSA-168898	F0806-0425
glutathione metabolic process	GO:0006749	Tuberculosis	MESH:D014376	MAPK1	Toll-like receptor signaling pathway	KEGG:hsa04620	F0806-0425
glutathione metabolic process	GO:0006749	Tuberculosis	MESH:D014376	MAPK1	Toll Like Receptor TLR1:TLR2 Cascade	REACT:R-HSA-168179	F0806-0425
glutathione metabolic process	GO:0006749	Tuberculosis	MESH:D014376	MAPK1	Toll Like Receptor TLR6:TLR2 Cascade	REACT:R-HSA-168188	F0806-0425
glutathione metabolic process	GO:0006749	Tuberculosis	MESH:D014376	MAPK1	Tuberculosis	KEGG:hsa05152	F0806-0425
glutathione metabolic process	GO:0006749	Tuberculosis	MESH:D014376	MAPKAPK2	Activated TLR4 signalling	REACT:R-HSA-166054	F0806-0425
glutathione metabolic process	GO:0006749	Tuberculosis	MESH:D014376	MAPKAPK2	Immune System	REACT:R-HSA-168256	F0806-0425
glutathione metabolic process	GO:0006749	Tuberculosis	MESH:D014376	MAPKAPK2	Innate Immune System	REACT:R-HSA-168249	F0806-0425
glutathione metabolic process	GO:0006749	Tuberculosis	MESH:D014376	MAPKAPK2	MyD88:Mal cascade initiated on plasma membrane	REACT:R-HSA-166058	F0806-0425
glutathione metabolic process	GO:0006749	Tuberculosis	MESH:D014376	MAPKAPK2	Toll Like Receptor 2 (TLR2) Cascade	REACT:R-HSA-181438	F0806-0425
glutathione metabolic process	GO:0006749	Tuberculosis	MESH:D014376	MAPKAPK2	Toll Like Receptor 4 (TLR4) Cascade	REACT:R-HSA-166016	F0806-0425
glutathione metabolic process	GO:0006749	Tuberculosis	MESH:D014376	MAPKAPK2	Toll-Like Receptors Cascades	REACT:R-HSA-168898	F0806-0425
glutathione metabolic process	GO:0006749	Tuberculosis	MESH:D014376	MAPKAPK2	Toll Like Receptor TLR1:TLR2 Cascade	REACT:R-HSA-168179	F0806-0425
glutathione metabolic process	GO:0006749	Tuberculosis	MESH:D014376	MAPKAPK2	Toll Like Receptor TLR6:TLR2 Cascade	REACT:R-HSA-168188	F0806-0425
glutathione metabolic process	GO:0006749	Tuberculosis	MESH:D014376	CTSL	Adaptive Immune System	REACT:R-HSA-1280218	F0806-0425
glutathione metabolic process	GO:0006749	Tuberculosis	MESH:D014376	CTSL	Antigen processing-Cross presentation	REACT:R-HSA-1236975	F0806-0425
glutathione metabolic process	GO:0006749	Tuberculosis	MESH:D014376	CTSL	Class I MHC mediated antigen processing & presentation	REACT:R-HSA-983169	F0806-0425
glutathione metabolic process	GO:0006749	Tuberculosis	MESH:D014376	CTSL	Immune System	REACT:R-HSA-168256	F0806-0425
glutathione metabolic process	GO:0006749	Tuberculosis	MESH:D014376	CTSL	Innate Immune System	REACT:R-HSA-168249	F0806-0425
glutathione metabolic process	GO:0006749	Tuberculosis	MESH:D014376	CTSL	Lysosome	KEGG:hsa04142	F0806-0425
glutathione metabolic process	GO:0006749	Tuberculosis	MESH:D014376	CTSL	Phagosome	KEGG:hsa04145	F0806-0425
glutathione metabolic process	GO:0006749	Tuberculosis	MESH:D014376	CTSL	Toll-Like Receptors Cascades	REACT:R-HSA-168898	F0806-0425
glutathione metabolic process	GO:0006749	Tuberculosis	MESH:D014376	TNKS	Disease	REACT:R-HSA-1643685	F0806-0425
glutathione metabolic process	GO:0006749	Tuberculosis	MESH:D014376	JAK3	Immune System	REACT:R-HSA-168256	F0806-0425
glutathione metabolic process	GO:0006749	Tuberculosis	MESH:D014376	JAK3	Innate Immune System	REACT:R-HSA-168249	F0806-0425
glutathione metabolic process	GO:0006749	Tuberculosis	MESH:D014376	JAK2	Disease	REACT:R-HSA-1643685	F0806-0425
glutathione metabolic process	GO:0006749	Tuberculosis	MESH:D014376	JAK2	Immune System	REACT:R-HSA-168256	F0806-0425
glutathione metabolic process	GO:0006749	Tuberculosis	MESH:D014376	JAK2	Innate Immune System	REACT:R-HSA-168249	F0806-0425
glutathione metabolic process	GO:0006749	Tuberculosis	MESH:D014376	JAK2	Tuberculosis	KEGG:hsa05152	F0806-0425
glutathione metabolic process	GO:0006749	Tuberculosis	MESH:D014376	ACACA	Disease	REACT:R-HSA-1643685	F0806-0425
glutathione metabolic process	GO:0006749	Tuberculosis	MESH:D014376	PIK3CD	Adaptive Immune System	REACT:R-HSA-1280218	F0806-0425
glutathione metabolic process	GO:0006749	Tuberculosis	MESH:D014376	PIK3CD	Disease	REACT:R-HSA-1643685	F0806-0425
glutathione metabolic process	GO:0006749	Tuberculosis	MESH:D014376	PIK3CD	Hepatitis B	KEGG:hsa05161	F0806-0425
glutathione metabolic process	GO:0006749	Tuberculosis	MESH:D014376	PIK3CD	Immune System	REACT:R-HSA-168256	F0806-0425
glutathione metabolic process	GO:0006749	Tuberculosis	MESH:D014376	PIK3CD	Innate Immune System	REACT:R-HSA-168249	F0806-0425
glutathione metabolic process	GO:0006749	Tuberculosis	MESH:D014376	PIK3CD	Toll-like receptor signaling pathway	KEGG:hsa04620	F0806-0425
glutathione metabolic process	GO:0006749	Tuberculosis	MESH:D014376	PIK3CA	Adaptive Immune System	REACT:R-HSA-1280218	F0806-0425
glutathione metabolic process	GO:0006749	Tuberculosis	MESH:D014376	PIK3CA	Disease	REACT:R-HSA-1643685	F0806-0425
glutathione metabolic process	GO:0006749	Tuberculosis	MESH:D014376	PIK3CA	Hepatitis B	KEGG:hsa05161	F0806-0425
glutathione metabolic process	GO:0006749	Tuberculosis	MESH:D014376	PIK3CA	Immune System	REACT:R-HSA-168256	F0806-0425
glutathione metabolic process	GO:0006749	Tuberculosis	MESH:D014376	PIK3CA	Innate Immune System	REACT:R-HSA-168249	F0806-0425
glutathione metabolic process	GO:0006749	Tuberculosis	MESH:D014376	PIK3CA	Toll-like receptor signaling pathway	KEGG:hsa04620	F0806-0425
glutathione metabolic process	GO:0006749	Tuberculosis	MESH:D014376	BRAF	Disease	REACT:R-HSA-1643685	F0806-0425
glutathione metabolic process	GO:0006749	Tuberculosis	MESH:D014376	BRAF	Immune System	REACT:R-HSA-168256	F0806-0425
glutathione metabolic process	GO:0006749	Tuberculosis	MESH:D014376	BRAF	Innate Immune System	REACT:R-HSA-168249	F0806-0425
glutathione metabolic process	GO:0006749	Tuberculosis	MESH:D014376	MAP2K1	Activated TLR4 signalling	REACT:R-HSA-166054	F0806-0425
glutathione metabolic process	GO:0006749	Tuberculosis	MESH:D014376	MAP2K1	Disease	REACT:R-HSA-1643685	F0806-0425
glutathione metabolic process	GO:0006749	Tuberculosis	MESH:D014376	MAP2K1	Hepatitis B	KEGG:hsa05161	F0806-0425
glutathione metabolic process	GO:0006749	Tuberculosis	MESH:D014376	MAP2K1	Immune System	REACT:R-HSA-168256	F0806-0425
glutathione metabolic process	GO:0006749	Tuberculosis	MESH:D014376	MAP2K1	Innate Immune System	REACT:R-HSA-168249	F0806-0425
glutathione metabolic process	GO:0006749	Tuberculosis	MESH:D014376	MAP2K1	MyD88:Mal cascade initiated on plasma membrane	REACT:R-HSA-166058	F0806-0425
glutathione metabolic process	GO:0006749	Tuberculosis	MESH:D014376	MAP2K1	Toll Like Receptor 2 (TLR2) Cascade	REACT:R-HSA-181438	F0806-0425
glutathione metabolic process	GO:0006749	Tuberculosis	MESH:D014376	MAP2K1	Toll Like Receptor 4 (TLR4) Cascade	REACT:R-HSA-166016	F0806-0425
glutathione metabolic process	GO:0006749	Tuberculosis	MESH:D014376	MAP2K1	Toll-Like Receptors Cascades	REACT:R-HSA-168898	F0806-0425
glutathione metabolic process	GO:0006749	Tuberculosis	MESH:D014376	MAP2K1	Toll-like receptor signaling pathway	KEGG:hsa04620	F0806-0425
glutathione metabolic process	GO:0006749	Tuberculosis	MESH:D014376	MAP2K1	Toll Like Receptor TLR1:TLR2 Cascade	REACT:R-HSA-168179	F0806-0425
glutathione metabolic process	GO:0006749	Tuberculosis	MESH:D014376	MAP2K1	Toll Like Receptor TLR6:TLR2 Cascade	REACT:R-HSA-168188	F0806-0425
glutathione metabolic process	GO:0006749	Tuberculosis	MESH:D014376	PIK3CB	Adaptive Immune System	REACT:R-HSA-1280218	F0806-0425
glutathione metabolic process	GO:0006749	Tuberculosis	MESH:D014376	PIK3CB	Disease	REACT:R-HSA-1643685	F0806-0425
glutathione metabolic process	GO:0006749	Tuberculosis	MESH:D014376	PIK3CB	Hepatitis B	KEGG:hsa05161	F0806-0425
glutathione metabolic process	GO:0006749	Tuberculosis	MESH:D014376	PIK3CB	Immune System	REACT:R-HSA-168256	F0806-0425
glutathione metabolic process	GO:0006749	Tuberculosis	MESH:D014376	PIK3CB	Innate Immune System	REACT:R-HSA-168249	F0806-0425
glutathione metabolic process	GO:0006749	Tuberculosis	MESH:D014376	PIK3CB	Toll-like receptor signaling pathway	KEGG:hsa04620	F0806-0425
glutathione metabolic process	GO:0006749	Tuberculosis	MESH:D014376	ROCK1	Immune System	REACT:R-HSA-168256	F0806-0425
glutathione metabolic process	GO:0006749	Tuberculosis	MESH:D014376	ROCK1	Innate Immune System	REACT:R-HSA-168249	F0806-0425
glutathione metabolic process	GO:0006749	Tuberculosis	MESH:D014376	ROCK1	Neutrophil degranulation	REACT:R-HSA-6798695	F0806-0425
glutathione metabolic process	GO:0006749	Tuberculosis	MESH:D014376	MAPK3	Activated TLR4 signalling	REACT:R-HSA-166054	F0806-0425
glutathione metabolic process	GO:0006749	Tuberculosis	MESH:D014376	MAPK3	Adaptive Immune System	REACT:R-HSA-1280218	F0806-0425
glutathione metabolic process	GO:0006749	Tuberculosis	MESH:D014376	MAPK3	Disease	REACT:R-HSA-1643685	F0806-0425
glutathione metabolic process	GO:0006749	Tuberculosis	MESH:D014376	MAPK3	Hepatitis B	KEGG:hsa05161	F0806-0425
glutathione metabolic process	GO:0006749	Tuberculosis	MESH:D014376	MAPK3	Immune System	REACT:R-HSA-168256	F0806-0425
glutathione metabolic process	GO:0006749	Tuberculosis	MESH:D014376	MAPK3	Innate Immune System	REACT:R-HSA-168249	F0806-0425
glutathione metabolic process	GO:0006749	Tuberculosis	MESH:D014376	MAPK3	MyD88:Mal cascade initiated on plasma membrane	REACT:R-HSA-166058	F0806-0425
glutathione metabolic process	GO:0006749	Tuberculosis	MESH:D014376	MAPK3	Pertussis	KEGG:hsa05133	F0806-0425
glutathione metabolic process	GO:0006749	Tuberculosis	MESH:D014376	MAPK3	Toll Like Receptor 2 (TLR2) Cascade	REACT:R-HSA-181438	F0806-0425
glutathione metabolic process	GO:0006749	Tuberculosis	MESH:D014376	MAPK3	Toll Like Receptor 4 (TLR4) Cascade	REACT:R-HSA-166016	F0806-0425
glutathione metabolic process	GO:0006749	Tuberculosis	MESH:D014376	MAPK3	Toll-Like Receptors Cascades	REACT:R-HSA-168898	F0806-0425
glutathione metabolic process	GO:0006749	Tuberculosis	MESH:D014376	MAPK3	Toll-like receptor signaling pathway	KEGG:hsa04620	F0806-0425
glutathione metabolic process	GO:0006749	Tuberculosis	MESH:D014376	MAPK3	Toll Like Receptor TLR1:TLR2 Cascade	REACT:R-HSA-168179	F0806-0425
glutathione metabolic process	GO:0006749	Tuberculosis	MESH:D014376	MAPK3	Toll Like Receptor TLR6:TLR2 Cascade	REACT:R-HSA-168188	F0806-0425
glutathione metabolic process	GO:0006749	Tuberculosis	MESH:D014376	MAPK3	Tuberculosis	KEGG:hsa05152	F0806-0425
glutathione metabolic process	GO:0006749	Tuberculosis	MESH:D014376	CSNK2A1	NF-kappa B signaling pathway	KEGG:hsa04064	F0806-0425
glutathione metabolic process	GO:0006749	Tuberculosis	MESH:D014376	SLC8A1	SLC-mediated transmembrane transport	REACT:R-HSA-425407	F0806-0425
glutathione metabolic process	GO:0006749	Tuberculosis	MESH:D014376	SLC8A1	Transmembrane transport of small molecules	REACT:R-HSA-382551	F0806-0425
lipid droplet formation	GO:0140042	Tuberculosis, Pulmonary	MESH:D014397	FLT3	Cytokine-cytokine receptor interaction	KEGG:hsa04060	F0806-0425
lipid droplet formation	GO:0140042	Tuberculosis, Pulmonary	MESH:D014397	FLT3	Cytokine Signaling in Immune system	REACT:R-HSA-1280215	F0806-0425
lipid droplet formation	GO:0140042	Tuberculosis, Pulmonary	MESH:D014397	FLT3	Immune System	REACT:R-HSA-168256	F0806-0425
lipid droplet formation	GO:0140042	Tuberculosis, Pulmonary	MESH:D014397	FLT3	Signaling by Interleukins	REACT:R-HSA-449147	F0806-0425
lipid droplet formation	GO:0140042	Tuberculosis, Pulmonary	MESH:D014397	FLT3	Transcriptional misregulation in cancer	KEGG:hsa05202	F0806-0425
lipid droplet formation	GO:0140042	Tuberculosis, Pulmonary	MESH:D014397	PDE4B	Signaling by GPCR	REACT:R-HSA-372790	F0806-0425
lipid droplet formation	GO:0140042	Tuberculosis, Pulmonary	MESH:D014397	PDE4B	Signal Transduction	REACT:R-HSA-162582	F0806-0425
lipid droplet formation	GO:0140042	Tuberculosis, Pulmonary	MESH:D014397	PDE4D	Signaling by GPCR	REACT:R-HSA-372790	F0806-0425
lipid droplet formation	GO:0140042	Tuberculosis, Pulmonary	MESH:D014397	PDE4D	Signal Transduction	REACT:R-HSA-162582	F0806-0425
lipid droplet formation	GO:0140042	Tuberculosis, Pulmonary	MESH:D014397	GCGR	Gastrin-CREB signalling pathway via PKC and MAPK	REACT:R-HSA-881907	F0806-0425
lipid droplet formation	GO:0140042	Tuberculosis, Pulmonary	MESH:D014397	GCGR	Signaling by GPCR	REACT:R-HSA-372790	F0806-0425
lipid droplet formation	GO:0140042	Tuberculosis, Pulmonary	MESH:D014397	GCGR	Signal Transduction	REACT:R-HSA-162582	F0806-0425
lipid droplet formation	GO:0140042	Tuberculosis, Pulmonary	MESH:D014397	KIF11	Adaptive Immune System	REACT:R-HSA-1280218	F0806-0425
lipid droplet formation	GO:0140042	Tuberculosis, Pulmonary	MESH:D014397	KIF11	Immune System	REACT:R-HSA-168256	F0806-0425
lipid droplet formation	GO:0140042	Tuberculosis, Pulmonary	MESH:D014397	CNR1	Signaling by GPCR	REACT:R-HSA-372790	F0806-0425
lipid droplet formation	GO:0140042	Tuberculosis, Pulmonary	MESH:D014397	CNR1	Signal Transduction	REACT:R-HSA-162582	F0806-0425
lipid droplet formation	GO:0140042	Tuberculosis, Pulmonary	MESH:D014397	CNR2	Signaling by GPCR	REACT:R-HSA-372790	F0806-0425
lipid droplet formation	GO:0140042	Tuberculosis, Pulmonary	MESH:D014397	CNR2	Signal Transduction	REACT:R-HSA-162582	F0806-0425
lipid droplet formation	GO:0140042	Tuberculosis, Pulmonary	MESH:D014397	MAPK10	AGE-RAGE signaling pathway in diabetic complications	KEGG:hsa04933	F0806-0425
lipid droplet formation	GO:0140042	Tuberculosis, Pulmonary	MESH:D014397	MAPK10	Chagas disease (American trypanosomiasis)	KEGG:hsa05142	F0806-0425
lipid droplet formation	GO:0140042	Tuberculosis, Pulmonary	MESH:D014397	MAPK10	Fluid shear stress and atherosclerosis	KEGG:hsa05418	F0806-0425
lipid droplet formation	GO:0140042	Tuberculosis, Pulmonary	MESH:D014397	MAPK10	Herpes simplex infection	KEGG:hsa05168	F0806-0425
lipid droplet formation	GO:0140042	Tuberculosis, Pulmonary	MESH:D014397	MAPK10	IL-17 signaling pathway	KEGG:hsa04657	F0806-0425
lipid droplet formation	GO:0140042	Tuberculosis, Pulmonary	MESH:D014397	MAPK10	Immune System	REACT:R-HSA-168256	F0806-0425
lipid droplet formation	GO:0140042	Tuberculosis, Pulmonary	MESH:D014397	MAPK10	Influenza A	KEGG:hsa05164	F0806-0425
lipid droplet formation	GO:0140042	Tuberculosis, Pulmonary	MESH:D014397	MAPK10	Innate Immune System	REACT:R-HSA-168249	F0806-0425
lipid droplet formation	GO:0140042	Tuberculosis, Pulmonary	MESH:D014397	MAPK10	NOD-like receptor signaling pathway	KEGG:hsa04621	F0806-0425
lipid droplet formation	GO:0140042	Tuberculosis, Pulmonary	MESH:D014397	MAPK10	TNF signaling pathway	KEGG:hsa04668	F0806-0425
lipid droplet formation	GO:0140042	Tuberculosis, Pulmonary	MESH:D014397	MAPK10	Tuberculosis	KEGG:hsa05152	F0806-0425
lipid droplet formation	GO:0140042	Tuberculosis, Pulmonary	MESH:D014397	MAPK10	Wnt signaling pathway	KEGG:hsa04310	F0806-0425
lipid droplet formation	GO:0140042	Tuberculosis, Pulmonary	MESH:D014397	PTK2B	Chemokine signaling pathway	KEGG:hsa04062	F0806-0425
lipid droplet formation	GO:0140042	Tuberculosis, Pulmonary	MESH:D014397	PTK2B	Cytokine Signaling in Immune system	REACT:R-HSA-1280215	F0806-0425
lipid droplet formation	GO:0140042	Tuberculosis, Pulmonary	MESH:D014397	PTK2B	Immune System	REACT:R-HSA-168256	F0806-0425
lipid droplet formation	GO:0140042	Tuberculosis, Pulmonary	MESH:D014397	PTK2B	Signaling by Interleukins	REACT:R-HSA-449147	F0806-0425
lipid droplet formation	GO:0140042	Tuberculosis, Pulmonary	MESH:D014397	PTK2B	Signal Transduction	REACT:R-HSA-162582	F0806-0425
lipid droplet formation	GO:0140042	Tuberculosis, Pulmonary	MESH:D014397	CDK2	Herpes simplex infection	KEGG:hsa05168	F0806-0425
lipid droplet formation	GO:0140042	Tuberculosis, Pulmonary	MESH:D014397	CDK2	Measles	KEGG:hsa05162	F0806-0425
lipid droplet formation	GO:0140042	Tuberculosis, Pulmonary	MESH:D014397	CDK2	Signal Transduction	REACT:R-HSA-162582	F0806-0425
lipid droplet formation	GO:0140042	Tuberculosis, Pulmonary	MESH:D014397	MAPK9	AGE-RAGE signaling pathway in diabetic complications	KEGG:hsa04933	F0806-0425
lipid droplet formation	GO:0140042	Tuberculosis, Pulmonary	MESH:D014397	MAPK9	Chagas disease (American trypanosomiasis)	KEGG:hsa05142	F0806-0425
lipid droplet formation	GO:0140042	Tuberculosis, Pulmonary	MESH:D014397	MAPK9	Fluid shear stress and atherosclerosis	KEGG:hsa05418	F0806-0425
lipid droplet formation	GO:0140042	Tuberculosis, Pulmonary	MESH:D014397	MAPK9	Herpes simplex infection	KEGG:hsa05168	F0806-0425
lipid droplet formation	GO:0140042	Tuberculosis, Pulmonary	MESH:D014397	MAPK9	IL-17 signaling pathway	KEGG:hsa04657	F0806-0425
lipid droplet formation	GO:0140042	Tuberculosis, Pulmonary	MESH:D014397	MAPK9	Immune System	REACT:R-HSA-168256	F0806-0425
lipid droplet formation	GO:0140042	Tuberculosis, Pulmonary	MESH:D014397	MAPK9	Influenza A	KEGG:hsa05164	F0806-0425
lipid droplet formation	GO:0140042	Tuberculosis, Pulmonary	MESH:D014397	MAPK9	Innate Immune System	REACT:R-HSA-168249	F0806-0425
lipid droplet formation	GO:0140042	Tuberculosis, Pulmonary	MESH:D014397	MAPK9	NOD-like receptor signaling pathway	KEGG:hsa04621	F0806-0425
lipid droplet formation	GO:0140042	Tuberculosis, Pulmonary	MESH:D014397	MAPK9	TNF signaling pathway	KEGG:hsa04668	F0806-0425
lipid droplet formation	GO:0140042	Tuberculosis, Pulmonary	MESH:D014397	MAPK9	Tuberculosis	KEGG:hsa05152	F0806-0425
lipid droplet formation	GO:0140042	Tuberculosis, Pulmonary	MESH:D014397	MAPK9	Wnt signaling pathway	KEGG:hsa04310	F0806-0425
lipid droplet formation	GO:0140042	Tuberculosis, Pulmonary	MESH:D014397	FGFR2	Adaptive Immune System	REACT:R-HSA-1280218	F0806-0425
lipid droplet formation	GO:0140042	Tuberculosis, Pulmonary	MESH:D014397	FGFR2	Cytokine Signaling in Immune system	REACT:R-HSA-1280215	F0806-0425
lipid droplet formation	GO:0140042	Tuberculosis, Pulmonary	MESH:D014397	FGFR2	Endocytosis	KEGG:hsa04144	F0806-0425
lipid droplet formation	GO:0140042	Tuberculosis, Pulmonary	MESH:D014397	FGFR2	Gastrin-CREB signalling pathway via PKC and MAPK	REACT:R-HSA-881907	F0806-0425
lipid droplet formation	GO:0140042	Tuberculosis, Pulmonary	MESH:D014397	FGFR2	Immune System	REACT:R-HSA-168256	F0806-0425
lipid droplet formation	GO:0140042	Tuberculosis, Pulmonary	MESH:D014397	FGFR2	Innate Immune System	REACT:R-HSA-168249	F0806-0425
lipid droplet formation	GO:0140042	Tuberculosis, Pulmonary	MESH:D014397	FGFR2	Signaling by GPCR	REACT:R-HSA-372790	F0806-0425
lipid droplet formation	GO:0140042	Tuberculosis, Pulmonary	MESH:D014397	FGFR2	Signaling by Interleukins	REACT:R-HSA-449147	F0806-0425
lipid droplet formation	GO:0140042	Tuberculosis, Pulmonary	MESH:D014397	FGFR2	Signal Transduction	REACT:R-HSA-162582	F0806-0425
lipid droplet formation	GO:0140042	Tuberculosis, Pulmonary	MESH:D014397	PDPK1	Adaptive Immune System	REACT:R-HSA-1280218	F0806-0425
lipid droplet formation	GO:0140042	Tuberculosis, Pulmonary	MESH:D014397	PDPK1	C-type lectin receptors (CLRs)	REACT:R-HSA-5621481	F0806-0425
lipid droplet formation	GO:0140042	Tuberculosis, Pulmonary	MESH:D014397	PDPK1	Immune System	REACT:R-HSA-168256	F0806-0425
lipid droplet formation	GO:0140042	Tuberculosis, Pulmonary	MESH:D014397	PDPK1	Innate Immune System	REACT:R-HSA-168249	F0806-0425
lipid droplet formation	GO:0140042	Tuberculosis, Pulmonary	MESH:D014397	PDPK1	Signaling by GPCR	REACT:R-HSA-372790	F0806-0425
lipid droplet formation	GO:0140042	Tuberculosis, Pulmonary	MESH:D014397	PDPK1	Signal Transduction	REACT:R-HSA-162582	F0806-0425
lipid droplet formation	GO:0140042	Tuberculosis, Pulmonary	MESH:D014397	RPS6KA3	Gastrin-CREB signalling pathway via PKC and MAPK	REACT:R-HSA-881907	F0806-0425
lipid droplet formation	GO:0140042	Tuberculosis, Pulmonary	MESH:D014397	RPS6KA3	Immune System	REACT:R-HSA-168256	F0806-0425
lipid droplet formation	GO:0140042	Tuberculosis, Pulmonary	MESH:D014397	RPS6KA3	Innate Immune System	REACT:R-HSA-168249	F0806-0425
lipid droplet formation	GO:0140042	Tuberculosis, Pulmonary	MESH:D014397	RPS6KA3	Signaling by GPCR	REACT:R-HSA-372790	F0806-0425
lipid droplet formation	GO:0140042	Tuberculosis, Pulmonary	MESH:D014397	RPS6KA3	Signal Transduction	REACT:R-HSA-162582	F0806-0425
lipid droplet formation	GO:0140042	Tuberculosis, Pulmonary	MESH:D014397	DUSP3	Immune System	REACT:R-HSA-168256	F0806-0425
lipid droplet formation	GO:0140042	Tuberculosis, Pulmonary	MESH:D014397	DUSP3	Innate Immune System	REACT:R-HSA-168249	F0806-0425
lipid droplet formation	GO:0140042	Tuberculosis, Pulmonary	MESH:D014397	DUSP3	Signal Transduction	REACT:R-HSA-162582	F0806-0425
lipid droplet formation	GO:0140042	Tuberculosis, Pulmonary	MESH:D014397	AURKA	Metabolism of proteins	REACT:R-HSA-392499	F0806-0425
lipid droplet formation	GO:0140042	Tuberculosis, Pulmonary	MESH:D014397	EGFR	Adaptive Immune System	REACT:R-HSA-1280218	F0806-0425
lipid droplet formation	GO:0140042	Tuberculosis, Pulmonary	MESH:D014397	EGFR	Cytokine-cytokine receptor interaction	KEGG:hsa04060	F0806-0425
lipid droplet formation	GO:0140042	Tuberculosis, Pulmonary	MESH:D014397	EGFR	Cytokine Signaling in Immune system	REACT:R-HSA-1280215	F0806-0425
lipid droplet formation	GO:0140042	Tuberculosis, Pulmonary	MESH:D014397	EGFR	EGFR Transactivation by Gastrin	REACT:R-HSA-2179392	F0806-0425
lipid droplet formation	GO:0140042	Tuberculosis, Pulmonary	MESH:D014397	EGFR	Endocytosis	KEGG:hsa04144	F0806-0425
lipid droplet formation	GO:0140042	Tuberculosis, Pulmonary	MESH:D014397	EGFR	Gastrin-CREB signalling pathway via PKC and MAPK	REACT:R-HSA-881907	F0806-0425
lipid droplet formation	GO:0140042	Tuberculosis, Pulmonary	MESH:D014397	EGFR	Immune System	REACT:R-HSA-168256	F0806-0425
lipid droplet formation	GO:0140042	Tuberculosis, Pulmonary	MESH:D014397	EGFR	Innate Immune System	REACT:R-HSA-168249	F0806-0425
lipid droplet formation	GO:0140042	Tuberculosis, Pulmonary	MESH:D014397	EGFR	Signaling by GPCR	REACT:R-HSA-372790	F0806-0425
lipid droplet formation	GO:0140042	Tuberculosis, Pulmonary	MESH:D014397	EGFR	Signaling by Interleukins	REACT:R-HSA-449147	F0806-0425
lipid droplet formation	GO:0140042	Tuberculosis, Pulmonary	MESH:D014397	EGFR	Signal Transduction	REACT:R-HSA-162582	F0806-0425
lipid droplet formation	GO:0140042	Tuberculosis, Pulmonary	MESH:D014397	ADORA2B	Metabolism of proteins	REACT:R-HSA-392499	F0806-0425
lipid droplet formation	GO:0140042	Tuberculosis, Pulmonary	MESH:D014397	ADORA2B	Signaling by GPCR	REACT:R-HSA-372790	F0806-0425
lipid droplet formation	GO:0140042	Tuberculosis, Pulmonary	MESH:D014397	ADORA2B	Signal Transduction	REACT:R-HSA-162582	F0806-0425
lipid droplet formation	GO:0140042	Tuberculosis, Pulmonary	MESH:D014397	ITK	Adaptive Immune System	REACT:R-HSA-1280218	F0806-0425
lipid droplet formation	GO:0140042	Tuberculosis, Pulmonary	MESH:D014397	ITK	Chemokine signaling pathway	KEGG:hsa04062	F0806-0425
lipid droplet formation	GO:0140042	Tuberculosis, Pulmonary	MESH:D014397	ITK	Immune System	REACT:R-HSA-168256	F0806-0425
lipid droplet formation	GO:0140042	Tuberculosis, Pulmonary	MESH:D014397	ITK	Innate Immune System	REACT:R-HSA-168249	F0806-0425
lipid droplet formation	GO:0140042	Tuberculosis, Pulmonary	MESH:D014397	BTK	Adaptive Immune System	REACT:R-HSA-1280218	F0806-0425
lipid droplet formation	GO:0140042	Tuberculosis, Pulmonary	MESH:D014397	BTK	Immune System	REACT:R-HSA-168256	F0806-0425
lipid droplet formation	GO:0140042	Tuberculosis, Pulmonary	MESH:D014397	BTK	Innate Immune System	REACT:R-HSA-168249	F0806-0425
lipid droplet formation	GO:0140042	Tuberculosis, Pulmonary	MESH:D014397	BTK	Signal Transduction	REACT:R-HSA-162582	F0806-0425
lipid droplet formation	GO:0140042	Tuberculosis, Pulmonary	MESH:D014397	SYK	Adaptive Immune System	REACT:R-HSA-1280218	F0806-0425
lipid droplet formation	GO:0140042	Tuberculosis, Pulmonary	MESH:D014397	SYK	C-type lectin receptors (CLRs)	REACT:R-HSA-5621481	F0806-0425
lipid droplet formation	GO:0140042	Tuberculosis, Pulmonary	MESH:D014397	SYK	Cytokine Signaling in Immune system	REACT:R-HSA-1280215	F0806-0425
lipid droplet formation	GO:0140042	Tuberculosis, Pulmonary	MESH:D014397	SYK	Fc gamma R-mediated phagocytosis	KEGG:hsa04666	F0806-0425
lipid droplet formation	GO:0140042	Tuberculosis, Pulmonary	MESH:D014397	SYK	Immune System	REACT:R-HSA-168256	F0806-0425
lipid droplet formation	GO:0140042	Tuberculosis, Pulmonary	MESH:D014397	SYK	Innate Immune System	REACT:R-HSA-168249	F0806-0425
lipid droplet formation	GO:0140042	Tuberculosis, Pulmonary	MESH:D014397	SYK	Signaling by Interleukins	REACT:R-HSA-449147	F0806-0425
lipid droplet formation	GO:0140042	Tuberculosis, Pulmonary	MESH:D014397	SYK	Signal Transduction	REACT:R-HSA-162582	F0806-0425
lipid droplet formation	GO:0140042	Tuberculosis, Pulmonary	MESH:D014397	SYK	Tuberculosis	KEGG:hsa05152	F0806-0425
lipid droplet formation	GO:0140042	Tuberculosis, Pulmonary	MESH:D014397	MAPK1	Adaptive Immune System	REACT:R-HSA-1280218	F0806-0425
lipid droplet formation	GO:0140042	Tuberculosis, Pulmonary	MESH:D014397	MAPK1	AGE-RAGE signaling pathway in diabetic complications	KEGG:hsa04933	F0806-0425
lipid droplet formation	GO:0140042	Tuberculosis, Pulmonary	MESH:D014397	MAPK1	Chagas disease (American trypanosomiasis)	KEGG:hsa05142	F0806-0425
lipid droplet formation	GO:0140042	Tuberculosis, Pulmonary	MESH:D014397	MAPK1	Chemokine signaling pathway	KEGG:hsa04062	F0806-0425
lipid droplet formation	GO:0140042	Tuberculosis, Pulmonary	MESH:D014397	MAPK1	Cytokine Signaling in Immune system	REACT:R-HSA-1280215	F0806-0425
lipid droplet formation	GO:0140042	Tuberculosis, Pulmonary	MESH:D014397	MAPK1	Fc gamma R-mediated phagocytosis	KEGG:hsa04666	F0806-0425
lipid droplet formation	GO:0140042	Tuberculosis, Pulmonary	MESH:D014397	MAPK1	Gastrin-CREB signalling pathway via PKC and MAPK	REACT:R-HSA-881907	F0806-0425
lipid droplet formation	GO:0140042	Tuberculosis, Pulmonary	MESH:D014397	MAPK1	IL-17 signaling pathway	KEGG:hsa04657	F0806-0425
lipid droplet formation	GO:0140042	Tuberculosis, Pulmonary	MESH:D014397	MAPK1	Immune System	REACT:R-HSA-168256	F0806-0425
lipid droplet formation	GO:0140042	Tuberculosis, Pulmonary	MESH:D014397	MAPK1	Influenza A	KEGG:hsa05164	F0806-0425
lipid droplet formation	GO:0140042	Tuberculosis, Pulmonary	MESH:D014397	MAPK1	Innate Immune System	REACT:R-HSA-168249	F0806-0425
lipid droplet formation	GO:0140042	Tuberculosis, Pulmonary	MESH:D014397	MAPK1	Neutrophil degranulation	REACT:R-HSA-6798695	F0806-0425
lipid droplet formation	GO:0140042	Tuberculosis, Pulmonary	MESH:D014397	MAPK1	NOD-like receptor signaling pathway	KEGG:hsa04621	F0806-0425
lipid droplet formation	GO:0140042	Tuberculosis, Pulmonary	MESH:D014397	MAPK1	Signaling by GPCR	REACT:R-HSA-372790	F0806-0425
lipid droplet formation	GO:0140042	Tuberculosis, Pulmonary	MESH:D014397	MAPK1	Signaling by Interleukins	REACT:R-HSA-449147	F0806-0425
lipid droplet formation	GO:0140042	Tuberculosis, Pulmonary	MESH:D014397	MAPK1	Signal Transduction	REACT:R-HSA-162582	F0806-0425
lipid droplet formation	GO:0140042	Tuberculosis, Pulmonary	MESH:D014397	MAPK1	TNF signaling pathway	KEGG:hsa04668	F0806-0425
lipid droplet formation	GO:0140042	Tuberculosis, Pulmonary	MESH:D014397	MAPK1	Tuberculosis	KEGG:hsa05152	F0806-0425
lipid droplet formation	GO:0140042	Tuberculosis, Pulmonary	MESH:D014397	MAPKAPK2	Immune System	REACT:R-HSA-168256	F0806-0425
lipid droplet formation	GO:0140042	Tuberculosis, Pulmonary	MESH:D014397	MAPKAPK2	Innate Immune System	REACT:R-HSA-168249	F0806-0425
lipid droplet formation	GO:0140042	Tuberculosis, Pulmonary	MESH:D014397	MAPKAPK2	Signal Transduction	REACT:R-HSA-162582	F0806-0425
lipid droplet formation	GO:0140042	Tuberculosis, Pulmonary	MESH:D014397	BDKRB2	Chagas disease (American trypanosomiasis)	KEGG:hsa05142	F0806-0425
lipid droplet formation	GO:0140042	Tuberculosis, Pulmonary	MESH:D014397	BDKRB2	Gastrin-CREB signalling pathway via PKC and MAPK	REACT:R-HSA-881907	F0806-0425
lipid droplet formation	GO:0140042	Tuberculosis, Pulmonary	MESH:D014397	BDKRB2	Signaling by GPCR	REACT:R-HSA-372790	F0806-0425
lipid droplet formation	GO:0140042	Tuberculosis, Pulmonary	MESH:D014397	BDKRB2	Signal Transduction	REACT:R-HSA-162582	F0806-0425
lipid droplet formation	GO:0140042	Tuberculosis, Pulmonary	MESH:D014397	CTSL	Adaptive Immune System	REACT:R-HSA-1280218	F0806-0425
lipid droplet formation	GO:0140042	Tuberculosis, Pulmonary	MESH:D014397	CTSL	Assembly of collagen fibrils and other multimeric structures	REACT:R-HSA-2022090	F0806-0425
lipid droplet formation	GO:0140042	Tuberculosis, Pulmonary	MESH:D014397	CTSL	Collagen degradation	REACT:R-HSA-1442490	F0806-0425
lipid droplet formation	GO:0140042	Tuberculosis, Pulmonary	MESH:D014397	CTSL	Collagen formation	REACT:R-HSA-1474290	F0806-0425
lipid droplet formation	GO:0140042	Tuberculosis, Pulmonary	MESH:D014397	CTSL	Degradation of the extracellular matrix	REACT:R-HSA-1474228	F0806-0425
lipid droplet formation	GO:0140042	Tuberculosis, Pulmonary	MESH:D014397	CTSL	Extracellular matrix organization	REACT:R-HSA-1474244	F0806-0425
lipid droplet formation	GO:0140042	Tuberculosis, Pulmonary	MESH:D014397	CTSL	Fluid shear stress and atherosclerosis	KEGG:hsa05418	F0806-0425
lipid droplet formation	GO:0140042	Tuberculosis, Pulmonary	MESH:D014397	CTSL	Immune System	REACT:R-HSA-168256	F0806-0425
lipid droplet formation	GO:0140042	Tuberculosis, Pulmonary	MESH:D014397	CTSL	Innate Immune System	REACT:R-HSA-168249	F0806-0425
lipid droplet formation	GO:0140042	Tuberculosis, Pulmonary	MESH:D014397	CTSL	Phagosome	KEGG:hsa04145	F0806-0425
lipid droplet formation	GO:0140042	Tuberculosis, Pulmonary	MESH:D014397	CTSL	Rheumatoid arthritis	KEGG:hsa05323	F0806-0425
lipid droplet formation	GO:0140042	Tuberculosis, Pulmonary	MESH:D014397	TNKS	Metabolism of proteins	REACT:R-HSA-392499	F0806-0425
lipid droplet formation	GO:0140042	Tuberculosis, Pulmonary	MESH:D014397	TNKS	Signal Transduction	REACT:R-HSA-162582	F0806-0425
lipid droplet formation	GO:0140042	Tuberculosis, Pulmonary	MESH:D014397	F2	Gastrin-CREB signalling pathway via PKC and MAPK	REACT:R-HSA-881907	F0806-0425
lipid droplet formation	GO:0140042	Tuberculosis, Pulmonary	MESH:D014397	F2	Metabolism of proteins	REACT:R-HSA-392499	F0806-0425
lipid droplet formation	GO:0140042	Tuberculosis, Pulmonary	MESH:D014397	F2	Signaling by GPCR	REACT:R-HSA-372790	F0806-0425
lipid droplet formation	GO:0140042	Tuberculosis, Pulmonary	MESH:D014397	F2	Signal Transduction	REACT:R-HSA-162582	F0806-0425
lipid droplet formation	GO:0140042	Tuberculosis, Pulmonary	MESH:D014397	F10	Metabolism of proteins	REACT:R-HSA-392499	F0806-0425
lipid droplet formation	GO:0140042	Tuberculosis, Pulmonary	MESH:D014397	JAK3	Chemokine signaling pathway	KEGG:hsa04062	F0806-0425
lipid droplet formation	GO:0140042	Tuberculosis, Pulmonary	MESH:D014397	JAK3	Cytokine Signaling in Immune system	REACT:R-HSA-1280215	F0806-0425
lipid droplet formation	GO:0140042	Tuberculosis, Pulmonary	MESH:D014397	JAK3	Gastrin-CREB signalling pathway via PKC and MAPK	REACT:R-HSA-881907	F0806-0425
lipid droplet formation	GO:0140042	Tuberculosis, Pulmonary	MESH:D014397	JAK3	Immune System	REACT:R-HSA-168256	F0806-0425
lipid droplet formation	GO:0140042	Tuberculosis, Pulmonary	MESH:D014397	JAK3	Innate Immune System	REACT:R-HSA-168249	F0806-0425
lipid droplet formation	GO:0140042	Tuberculosis, Pulmonary	MESH:D014397	JAK3	Interleukin-4 and 13 signaling	REACT:R-HSA-6785807	F0806-0425
lipid droplet formation	GO:0140042	Tuberculosis, Pulmonary	MESH:D014397	JAK3	Measles	KEGG:hsa05162	F0806-0425
lipid droplet formation	GO:0140042	Tuberculosis, Pulmonary	MESH:D014397	JAK3	Signaling by GPCR	REACT:R-HSA-372790	F0806-0425
lipid droplet formation	GO:0140042	Tuberculosis, Pulmonary	MESH:D014397	JAK3	Signaling by Interleukins	REACT:R-HSA-449147	F0806-0425
lipid droplet formation	GO:0140042	Tuberculosis, Pulmonary	MESH:D014397	JAK3	Signal Transduction	REACT:R-HSA-162582	F0806-0425
lipid droplet formation	GO:0140042	Tuberculosis, Pulmonary	MESH:D014397	JAK2	AGE-RAGE signaling pathway in diabetic complications	KEGG:hsa04933	F0806-0425
lipid droplet formation	GO:0140042	Tuberculosis, Pulmonary	MESH:D014397	JAK2	Chemokine signaling pathway	KEGG:hsa04062	F0806-0425
lipid droplet formation	GO:0140042	Tuberculosis, Pulmonary	MESH:D014397	JAK2	Cytokine Signaling in Immune system	REACT:R-HSA-1280215	F0806-0425
lipid droplet formation	GO:0140042	Tuberculosis, Pulmonary	MESH:D014397	JAK2	Gastrin-CREB signalling pathway via PKC and MAPK	REACT:R-HSA-881907	F0806-0425
lipid droplet formation	GO:0140042	Tuberculosis, Pulmonary	MESH:D014397	JAK2	Herpes simplex infection	KEGG:hsa05168	F0806-0425
lipid droplet formation	GO:0140042	Tuberculosis, Pulmonary	MESH:D014397	JAK2	Immune System	REACT:R-HSA-168256	F0806-0425
lipid droplet formation	GO:0140042	Tuberculosis, Pulmonary	MESH:D014397	JAK2	Influenza A	KEGG:hsa05164	F0806-0425
lipid droplet formation	GO:0140042	Tuberculosis, Pulmonary	MESH:D014397	JAK2	Innate Immune System	REACT:R-HSA-168249	F0806-0425
lipid droplet formation	GO:0140042	Tuberculosis, Pulmonary	MESH:D014397	JAK2	Interleukin-4 and 13 signaling	REACT:R-HSA-6785807	F0806-0425
lipid droplet formation	GO:0140042	Tuberculosis, Pulmonary	MESH:D014397	JAK2	Measles	KEGG:hsa05162	F0806-0425
lipid droplet formation	GO:0140042	Tuberculosis, Pulmonary	MESH:D014397	JAK2	Signaling by GPCR	REACT:R-HSA-372790	F0806-0425
lipid droplet formation	GO:0140042	Tuberculosis, Pulmonary	MESH:D014397	JAK2	Signaling by Interleukins	REACT:R-HSA-449147	F0806-0425
lipid droplet formation	GO:0140042	Tuberculosis, Pulmonary	MESH:D014397	JAK2	Signal Transduction	REACT:R-HSA-162582	F0806-0425
lipid droplet formation	GO:0140042	Tuberculosis, Pulmonary	MESH:D014397	JAK2	Tuberculosis	KEGG:hsa05152	F0806-0425
lipid droplet formation	GO:0140042	Tuberculosis, Pulmonary	MESH:D014397	MCHR1	Cargo trafficking to the periciliary membrane	REACT:R-HSA-5620920	F0806-0425
lipid droplet formation	GO:0140042	Tuberculosis, Pulmonary	MESH:D014397	MCHR1	Cilium Assembly	REACT:R-HSA-5617833	F0806-0425
lipid droplet formation	GO:0140042	Tuberculosis, Pulmonary	MESH:D014397	MCHR1	Gastrin-CREB signalling pathway via PKC and MAPK	REACT:R-HSA-881907	F0806-0425
lipid droplet formation	GO:0140042	Tuberculosis, Pulmonary	MESH:D014397	MCHR1	Organelle biogenesis and maintenance	REACT:R-HSA-1852241	F0806-0425
lipid droplet formation	GO:0140042	Tuberculosis, Pulmonary	MESH:D014397	MCHR1	Signaling by GPCR	REACT:R-HSA-372790	F0806-0425
lipid droplet formation	GO:0140042	Tuberculosis, Pulmonary	MESH:D014397	MCHR1	Signal Transduction	REACT:R-HSA-162582	F0806-0425
lipid droplet formation	GO:0140042	Tuberculosis, Pulmonary	MESH:D014397	CALCRL	Signaling by GPCR	REACT:R-HSA-372790	F0806-0425
lipid droplet formation	GO:0140042	Tuberculosis, Pulmonary	MESH:D014397	CALCRL	Signal Transduction	REACT:R-HSA-162582	F0806-0425
lipid droplet formation	GO:0140042	Tuberculosis, Pulmonary	MESH:D014397	PIK3CD	Adaptive Immune System	REACT:R-HSA-1280218	F0806-0425
lipid droplet formation	GO:0140042	Tuberculosis, Pulmonary	MESH:D014397	PIK3CD	AGE-RAGE signaling pathway in diabetic complications	KEGG:hsa04933	F0806-0425
lipid droplet formation	GO:0140042	Tuberculosis, Pulmonary	MESH:D014397	PIK3CD	Chagas disease (American trypanosomiasis)	KEGG:hsa05142	F0806-0425
lipid droplet formation	GO:0140042	Tuberculosis, Pulmonary	MESH:D014397	PIK3CD	Chemokine signaling pathway	KEGG:hsa04062	F0806-0425
lipid droplet formation	GO:0140042	Tuberculosis, Pulmonary	MESH:D014397	PIK3CD	Cytokine Signaling in Immune system	REACT:R-HSA-1280215	F0806-0425
lipid droplet formation	GO:0140042	Tuberculosis, Pulmonary	MESH:D014397	PIK3CD	Fc gamma R-mediated phagocytosis	KEGG:hsa04666	F0806-0425
lipid droplet formation	GO:0140042	Tuberculosis, Pulmonary	MESH:D014397	PIK3CD	Fluid shear stress and atherosclerosis	KEGG:hsa05418	F0806-0425
lipid droplet formation	GO:0140042	Tuberculosis, Pulmonary	MESH:D014397	PIK3CD	Immune System	REACT:R-HSA-168256	F0806-0425
lipid droplet formation	GO:0140042	Tuberculosis, Pulmonary	MESH:D014397	PIK3CD	Influenza A	KEGG:hsa05164	F0806-0425
lipid droplet formation	GO:0140042	Tuberculosis, Pulmonary	MESH:D014397	PIK3CD	Innate Immune System	REACT:R-HSA-168249	F0806-0425
lipid droplet formation	GO:0140042	Tuberculosis, Pulmonary	MESH:D014397	PIK3CD	Measles	KEGG:hsa05162	F0806-0425
lipid droplet formation	GO:0140042	Tuberculosis, Pulmonary	MESH:D014397	PIK3CD	Signaling by GPCR	REACT:R-HSA-372790	F0806-0425
lipid droplet formation	GO:0140042	Tuberculosis, Pulmonary	MESH:D014397	PIK3CD	Signaling by Interleukins	REACT:R-HSA-449147	F0806-0425
lipid droplet formation	GO:0140042	Tuberculosis, Pulmonary	MESH:D014397	PIK3CD	Signal Transduction	REACT:R-HSA-162582	F0806-0425
lipid droplet formation	GO:0140042	Tuberculosis, Pulmonary	MESH:D014397	PIK3CD	TNF signaling pathway	KEGG:hsa04668	F0806-0425
lipid droplet formation	GO:0140042	Tuberculosis, Pulmonary	MESH:D014397	PIK3CA	Adaptive Immune System	REACT:R-HSA-1280218	F0806-0425
lipid droplet formation	GO:0140042	Tuberculosis, Pulmonary	MESH:D014397	PIK3CA	AGE-RAGE signaling pathway in diabetic complications	KEGG:hsa04933	F0806-0425
lipid droplet formation	GO:0140042	Tuberculosis, Pulmonary	MESH:D014397	PIK3CA	Chagas disease (American trypanosomiasis)	KEGG:hsa05142	F0806-0425
lipid droplet formation	GO:0140042	Tuberculosis, Pulmonary	MESH:D014397	PIK3CA	Chemokine signaling pathway	KEGG:hsa04062	F0806-0425
lipid droplet formation	GO:0140042	Tuberculosis, Pulmonary	MESH:D014397	PIK3CA	Cytokine Signaling in Immune system	REACT:R-HSA-1280215	F0806-0425
lipid droplet formation	GO:0140042	Tuberculosis, Pulmonary	MESH:D014397	PIK3CA	Fc gamma R-mediated phagocytosis	KEGG:hsa04666	F0806-0425
lipid droplet formation	GO:0140042	Tuberculosis, Pulmonary	MESH:D014397	PIK3CA	Fluid shear stress and atherosclerosis	KEGG:hsa05418	F0806-0425
lipid droplet formation	GO:0140042	Tuberculosis, Pulmonary	MESH:D014397	PIK3CA	Gastrin-CREB signalling pathway via PKC and MAPK	REACT:R-HSA-881907	F0806-0425
lipid droplet formation	GO:0140042	Tuberculosis, Pulmonary	MESH:D014397	PIK3CA	Immune System	REACT:R-HSA-168256	F0806-0425
lipid droplet formation	GO:0140042	Tuberculosis, Pulmonary	MESH:D014397	PIK3CA	Influenza A	KEGG:hsa05164	F0806-0425
lipid droplet formation	GO:0140042	Tuberculosis, Pulmonary	MESH:D014397	PIK3CA	Innate Immune System	REACT:R-HSA-168249	F0806-0425
lipid droplet formation	GO:0140042	Tuberculosis, Pulmonary	MESH:D014397	PIK3CA	Measles	KEGG:hsa05162	F0806-0425
lipid droplet formation	GO:0140042	Tuberculosis, Pulmonary	MESH:D014397	PIK3CA	Signaling by GPCR	REACT:R-HSA-372790	F0806-0425
lipid droplet formation	GO:0140042	Tuberculosis, Pulmonary	MESH:D014397	PIK3CA	Signaling by Interleukins	REACT:R-HSA-449147	F0806-0425
lipid droplet formation	GO:0140042	Tuberculosis, Pulmonary	MESH:D014397	PIK3CA	Signal Transduction	REACT:R-HSA-162582	F0806-0425
lipid droplet formation	GO:0140042	Tuberculosis, Pulmonary	MESH:D014397	PIK3CA	TNF signaling pathway	KEGG:hsa04668	F0806-0425
lipid droplet formation	GO:0140042	Tuberculosis, Pulmonary	MESH:D014397	BRAF	Chemokine signaling pathway	KEGG:hsa04062	F0806-0425
lipid droplet formation	GO:0140042	Tuberculosis, Pulmonary	MESH:D014397	BRAF	Cytokine Signaling in Immune system	REACT:R-HSA-1280215	F0806-0425
lipid droplet formation	GO:0140042	Tuberculosis, Pulmonary	MESH:D014397	BRAF	Gastrin-CREB signalling pathway via PKC and MAPK	REACT:R-HSA-881907	F0806-0425
lipid droplet formation	GO:0140042	Tuberculosis, Pulmonary	MESH:D014397	BRAF	Immune System	REACT:R-HSA-168256	F0806-0425
lipid droplet formation	GO:0140042	Tuberculosis, Pulmonary	MESH:D014397	BRAF	Innate Immune System	REACT:R-HSA-168249	F0806-0425
lipid droplet formation	GO:0140042	Tuberculosis, Pulmonary	MESH:D014397	BRAF	Signaling by GPCR	REACT:R-HSA-372790	F0806-0425
lipid droplet formation	GO:0140042	Tuberculosis, Pulmonary	MESH:D014397	BRAF	Signaling by Interleukins	REACT:R-HSA-449147	F0806-0425
lipid droplet formation	GO:0140042	Tuberculosis, Pulmonary	MESH:D014397	BRAF	Signal Transduction	REACT:R-HSA-162582	F0806-0425
lipid droplet formation	GO:0140042	Tuberculosis, Pulmonary	MESH:D014397	ROCK2	Chemokine signaling pathway	KEGG:hsa04062	F0806-0425
lipid droplet formation	GO:0140042	Tuberculosis, Pulmonary	MESH:D014397	ROCK2	Signaling by GPCR	REACT:R-HSA-372790	F0806-0425
[truncated: 664,771+ more rows]

## Sheet: Table s4
Phenotype Term Name	Phenotype Term ID	Disease Name	Disease ID	GeneSymbol	Pathway	Pathway ID	Compound
apoptotic process	GO:0006915	Tuberculosis	MESH:D014376	SPHK1	Tuberculosis	KEGG:hsa05152	F1092-1405
apoptotic process	GO:0006915	Tuberculosis	MESH:D014376	SPHK1	Tuberculosis	KEGG:hsa05152	F1092-1405
apoptotic process	GO:0006915	Tuberculosis	MESH:D014376	PLCG2	Adaptive Immune System	REACT:R-HSA-1280218	F1092-1405
apoptotic process	GO:0006915	Tuberculosis	MESH:D014376	PLCG2	Immune System	REACT:R-HSA-168256	F1092-1405
apoptotic process	GO:0006915	Tuberculosis	MESH:D014376	PLCG2	Innate Immune System	REACT:R-HSA-168249	F1092-1405
apoptotic process	GO:0006915	Tuberculosis	MESH:D014376	PLCG2	NF-kappa B signaling pathway	KEGG:hsa04064	F1092-1405
apoptotic process	GO:0006915	Tuberculosis	MESH:D014376	PLCG2	Toll Like Receptor 4 (TLR4) Cascade	REACT:R-HSA-166016	F1092-1405
apoptotic process	GO:0006915	Tuberculosis	MESH:D014376	PLCG2	Toll-Like Receptors Cascades	REACT:R-HSA-168898	F1092-1405
apoptotic process	GO:0006915	Tuberculosis	MESH:D014376	PLCG2	Adaptive Immune System	REACT:R-HSA-1280218	F1092-1405
apoptotic process	GO:0006915	Tuberculosis	MESH:D014376	PLCG2	Immune System	REACT:R-HSA-168256	F1092-1405
apoptotic process	GO:0006915	Tuberculosis	MESH:D014376	PLCG2	Innate Immune System	REACT:R-HSA-168249	F1092-1405
apoptotic process	GO:0006915	Tuberculosis	MESH:D014376	PLCG2	NF-kappa B signaling pathway	KEGG:hsa04064	F1092-1405
apoptotic process	GO:0006915	Tuberculosis	MESH:D014376	PLCG2	Toll Like Receptor 4 (TLR4) Cascade	REACT:R-HSA-166016	F1092-1405
apoptotic process	GO:0006915	Tuberculosis	MESH:D014376	PLCG2	Toll-Like Receptors Cascades	REACT:R-HSA-168898	F1092-1405
apoptotic process	GO:0006915	Tuberculosis	MESH:D014376	MAPK14	Activated TLR4 signalling	REACT:R-HSA-166054	F1092-1405
apoptotic process	GO:0006915	Tuberculosis	MESH:D014376	MAPK14	Immune System	REACT:R-HSA-168256	F1092-1405
apoptotic process	GO:0006915	Tuberculosis	MESH:D014376	MAPK14	Innate Immune System	REACT:R-HSA-168249	F1092-1405
apoptotic process	GO:0006915	Tuberculosis	MESH:D014376	MAPK14	MyD88:Mal cascade initiated on plasma membrane	REACT:R-HSA-166058	F1092-1405
apoptotic process	GO:0006915	Tuberculosis	MESH:D014376	MAPK14	Neutrophil degranulation	REACT:R-HSA-6798695	F1092-1405
apoptotic process	GO:0006915	Tuberculosis	MESH:D014376	MAPK14	Pertussis	KEGG:hsa05133	F1092-1405
apoptotic process	GO:0006915	Tuberculosis	MESH:D014376	MAPK14	Toll Like Receptor 2 (TLR2) Cascade	REACT:R-HSA-181438	F1092-1405
apoptotic process	GO:0006915	Tuberculosis	MESH:D014376	MAPK14	Toll Like Receptor 4 (TLR4) Cascade	REACT:R-HSA-166016	F1092-1405
apoptotic process	GO:0006915	Tuberculosis	MESH:D014376	MAPK14	Toll-Like Receptors Cascades	REACT:R-HSA-168898	F1092-1405
apoptotic process	GO:0006915	Tuberculosis	MESH:D014376	MAPK14	Toll-like receptor signaling pathway	KEGG:hsa04620	F1092-1405
apoptotic process	GO:0006915	Tuberculosis	MESH:D014376	MAPK14	Toll Like Receptor TLR1:TLR2 Cascade	REACT:R-HSA-168179	F1092-1405
apoptotic process	GO:0006915	Tuberculosis	MESH:D014376	MAPK14	Toll Like Receptor TLR6:TLR2 Cascade	REACT:R-HSA-168188	F1092-1405
apoptotic process	GO:0006915	Tuberculosis	MESH:D014376	MAPK14	Tuberculosis	KEGG:hsa05152	F1092-1405
apoptotic process	GO:0006915	Tuberculosis	MESH:D014376	MAPK14	Activated TLR4 signalling	REACT:R-HSA-166054	F1092-1405
apoptotic process	GO:0006915	Tuberculosis	MESH:D014376	MAPK14	Immune System	REACT:R-HSA-168256	F1092-1405
apoptotic process	GO:0006915	Tuberculosis	MESH:D014376	MAPK14	Innate Immune System	REACT:R-HSA-168249	F1092-1405
apoptotic process	GO:0006915	Tuberculosis	MESH:D014376	MAPK14	MyD88:Mal cascade initiated on plasma membrane	REACT:R-HSA-166058	F1092-1405
apoptotic process	GO:0006915	Tuberculosis	MESH:D014376	MAPK14	Neutrophil degranulation	REACT:R-HSA-6798695	F1092-1405
apoptotic process	GO:0006915	Tuberculosis	MESH:D014376	MAPK14	Pertussis	KEGG:hsa05133	F1092-1405
apoptotic process	GO:0006915	Tuberculosis	MESH:D014376	MAPK14	Toll Like Receptor 2 (TLR2) Cascade	REACT:R-HSA-181438	F1092-1405
apoptotic process	GO:0006915	Tuberculosis	MESH:D014376	MAPK14	Toll Like Receptor 4 (TLR4) Cascade	REACT:R-HSA-166016	F1092-1405
apoptotic process	GO:0006915	Tuberculosis	MESH:D014376	MAPK14	Toll-Like Receptors Cascades	REACT:R-HSA-168898	F1092-1405
apoptotic process	GO:0006915	Tuberculosis	MESH:D014376	MAPK14	Toll-like receptor signaling pathway	KEGG:hsa04620	F1092-1405
apoptotic process	GO:0006915	Tuberculosis	MESH:D014376	MAPK14	Toll Like Receptor TLR1:TLR2 Cascade	REACT:R-HSA-168179	F1092-1405
apoptotic process	GO:0006915	Tuberculosis	MESH:D014376	MAPK14	Toll Like Receptor TLR6:TLR2 Cascade	REACT:R-HSA-168188	F1092-1405
apoptotic process	GO:0006915	Tuberculosis	MESH:D014376	MAPK14	Tuberculosis	KEGG:hsa05152	F1092-1405
apoptotic process	GO:0006915	Tuberculosis	MESH:D014376	MAPK14	Activated TLR4 signalling	REACT:R-HSA-166054	F1092-1405
apoptotic process	GO:0006915	Tuberculosis	MESH:D014376	MAPK14	Immune System	REACT:R-HSA-168256	F1092-1405
apoptotic process	GO:0006915	Tuberculosis	MESH:D014376	MAPK14	Innate Immune System	REACT:R-HSA-168249	F1092-1405
apoptotic process	GO:0006915	Tuberculosis	MESH:D014376	MAPK14	MyD88:Mal cascade initiated on plasma membrane	REACT:R-HSA-166058	F1092-1405
apoptotic process	GO:0006915	Tuberculosis	MESH:D014376	MAPK14	Neutrophil degranulation	REACT:R-HSA-6798695	F1092-1405
apoptotic process	GO:0006915	Tuberculosis	MESH:D014376	MAPK14	Pertussis	KEGG:hsa05133	F1092-1405
apoptotic process	GO:0006915	Tuberculosis	MESH:D014376	MAPK14	Toll Like Receptor 2 (TLR2) Cascade	REACT:R-HSA-181438	F1092-1405
apoptotic process	GO:0006915	Tuberculosis	MESH:D014376	MAPK14	Toll Like Receptor 4 (TLR4) Cascade	REACT:R-HSA-166016	F1092-1405
apoptotic process	GO:0006915	Tuberculosis	MESH:D014376	MAPK14	Toll-Like Receptors Cascades	REACT:R-HSA-168898	F1092-1405
apoptotic process	GO:0006915	Tuberculosis	MESH:D014376	MAPK14	Toll-like receptor signaling pathway	KEGG:hsa04620	F1092-1405
apoptotic process	GO:0006915	Tuberculosis	MESH:D014376	MAPK14	Toll Like Receptor TLR1:TLR2 Cascade	REACT:R-HSA-168179	F1092-1405
apoptotic process	GO:0006915	Tuberculosis	MESH:D014376	MAPK14	Toll Like Receptor TLR6:TLR2 Cascade	REACT:R-HSA-168188	F1092-1405
apoptotic process	GO:0006915	Tuberculosis	MESH:D014376	MAPK14	Tuberculosis	KEGG:hsa05152	F1092-1405
apoptotic process	GO:0006915	Tuberculosis	MESH:D014376	FLT3	Immune System	REACT:R-HSA-168256	F1092-1405
apoptotic process	GO:0006915	Tuberculosis	MESH:D014376	FLT3	Immune System	REACT:R-HSA-168256	F1092-1405
apoptotic process	GO:0006915	Tuberculosis	MESH:D014376	MAPK1	Activated TLR4 signalling	REACT:R-HSA-166054	F1092-1405
apoptotic process	GO:0006915	Tuberculosis	MESH:D014376	MAPK1	Adaptive Immune System	REACT:R-HSA-1280218	F1092-1405
apoptotic process	GO:0006915	Tuberculosis	MESH:D014376	MAPK1	Disease	REACT:R-HSA-1643685	F1092-1405
apoptotic process	GO:0006915	Tuberculosis	MESH:D014376	MAPK1	Hepatitis B	KEGG:hsa05161	F1092-1405
apoptotic process	GO:0006915	Tuberculosis	MESH:D014376	MAPK1	Immune System	REACT:R-HSA-168256	F1092-1405
apoptotic process	GO:0006915	Tuberculosis	MESH:D014376	MAPK1	Innate Immune System	REACT:R-HSA-168249	F1092-1405
apoptotic process	GO:0006915	Tuberculosis	MESH:D014376	MAPK1	MyD88:Mal cascade initiated on plasma membrane	REACT:R-HSA-166058	F1092-1405
apoptotic process	GO:0006915	Tuberculosis	MESH:D014376	MAPK1	Neutrophil degranulation	REACT:R-HSA-6798695	F1092-1405
apoptotic process	GO:0006915	Tuberculosis	MESH:D014376	MAPK1	Pertussis	KEGG:hsa05133	F1092-1405
apoptotic process	GO:0006915	Tuberculosis	MESH:D014376	MAPK1	Toll Like Receptor 2 (TLR2) Cascade	REACT:R-HSA-181438	F1092-1405
apoptotic process	GO:0006915	Tuberculosis	MESH:D014376	MAPK1	Toll Like Receptor 4 (TLR4) Cascade	REACT:R-HSA-166016	F1092-1405
apoptotic process	GO:0006915	Tuberculosis	MESH:D014376	MAPK1	Toll-Like Receptors Cascades	REACT:R-HSA-168898	F1092-1405
apoptotic process	GO:0006915	Tuberculosis	MESH:D014376	MAPK1	Toll-like receptor signaling pathway	KEGG:hsa04620	F1092-1405
apoptotic process	GO:0006915	Tuberculosis	MESH:D014376	MAPK1	Toll Like Receptor TLR1:TLR2 Cascade	REACT:R-HSA-168179	F1092-1405
apoptotic process	GO:0006915	Tuberculosis	MESH:D014376	MAPK1	Toll Like Receptor TLR6:TLR2 Cascade	REACT:R-HSA-168188	F1092-1405
apoptotic process	GO:0006915	Tuberculosis	MESH:D014376	MAPK1	Tuberculosis	KEGG:hsa05152	F1092-1405
apoptotic process	GO:0006915	Tuberculosis	MESH:D014376	MAPK1	Activated TLR4 signalling	REACT:R-HSA-166054	F1092-1405
apoptotic process	GO:0006915	Tuberculosis	MESH:D014376	MAPK1	Adaptive Immune System	REACT:R-HSA-1280218	F1092-1405
apoptotic process	GO:0006915	Tuberculosis	MESH:D014376	MAPK1	Disease	REACT:R-HSA-1643685	F1092-1405
apoptotic process	GO:0006915	Tuberculosis	MESH:D014376	MAPK1	Hepatitis B	KEGG:hsa05161	F1092-1405
apoptotic process	GO:0006915	Tuberculosis	MESH:D014376	MAPK1	Immune System	REACT:R-HSA-168256	F1092-1405
apoptotic process	GO:0006915	Tuberculosis	MESH:D014376	MAPK1	Innate Immune System	REACT:R-HSA-168249	F1092-1405
apoptotic process	GO:0006915	Tuberculosis	MESH:D014376	MAPK1	MyD88:Mal cascade initiated on plasma membrane	REACT:R-HSA-166058	F1092-1405
apoptotic process	GO:0006915	Tuberculosis	MESH:D014376	MAPK1	Neutrophil degranulation	REACT:R-HSA-6798695	F1092-1405
apoptotic process	GO:0006915	Tuberculosis	MESH:D014376	MAPK1	Pertussis	KEGG:hsa05133	F1092-1405
apoptotic process	GO:0006915	Tuberculosis	MESH:D014376	MAPK1	Toll Like Receptor 2 (TLR2) Cascade	REACT:R-HSA-181438	F1092-1405
apoptotic process	GO:0006915	Tuberculosis	MESH:D014376	MAPK1	Toll Like Receptor 4 (TLR4) Cascade	REACT:R-HSA-166016	F1092-1405
apoptotic process	GO:0006915	Tuberculosis	MESH:D014376	MAPK1	Toll-Like Receptors Cascades	REACT:R-HSA-168898	F1092-1405
apoptotic process	GO:0006915	Tuberculosis	MESH:D014376	MAPK1	Toll-like receptor signaling pathway	KEGG:hsa04620	F1092-1405
apoptotic process	GO:0006915	Tuberculosis	MESH:D014376	MAPK1	Toll Like Receptor TLR1:TLR2 Cascade	REACT:R-HSA-168179	F1092-1405
apoptotic process	GO:0006915	Tuberculosis	MESH:D014376	MAPK1	Toll Like Receptor TLR6:TLR2 Cascade	REACT:R-HSA-168188	F1092-1405
apoptotic process	GO:0006915	Tuberculosis	MESH:D014376	MAPK1	Tuberculosis	KEGG:hsa05152	F1092-1405
apoptotic process	GO:0006915	Tuberculosis	MESH:D014376	MAPK1	Activated TLR4 signalling	REACT:R-HSA-166054	F1092-1405
apoptotic process	GO:0006915	Tuberculosis	MESH:D014376	MAPK1	Adaptive Immune System	REACT:R-HSA-1280218	F1092-1405
apoptotic process	GO:0006915	Tuberculosis	MESH:D014376	MAPK1	Disease	REACT:R-HSA-1643685	F1092-1405
apoptotic process	GO:0006915	Tuberculosis	MESH:D014376	MAPK1	Hepatitis B	KEGG:hsa05161	F1092-1405
apoptotic process	GO:0006915	Tuberculosis	MESH:D014376	MAPK1	Immune System	REACT:R-HSA-168256	F1092-1405
apoptotic process	GO:0006915	Tuberculosis	MESH:D014376	MAPK1	Innate Immune System	REACT:R-HSA-168249	F1092-1405
apoptotic process	GO:0006915	Tuberculosis	MESH:D014376	MAPK1	MyD88:Mal cascade initiated on plasma membrane	REACT:R-HSA-166058	F1092-1405
apoptotic process	GO:0006915	Tuberculosis	MESH:D014376	MAPK1	Neutrophil degranulation	REACT:R-HSA-6798695	F1092-1405
apoptotic process	GO:0006915	Tuberculosis	MESH:D014376	MAPK1	Pertussis	KEGG:hsa05133	F1092-1405
apoptotic process	GO:0006915	Tuberculosis	MESH:D014376	MAPK1	Toll Like Receptor 2 (TLR2) Cascade	REACT:R-HSA-181438	F1092-1405
apoptotic process	GO:0006915	Tuberculosis	MESH:D014376	MAPK1	Toll Like Receptor 4 (TLR4) Cascade	REACT:R-HSA-166016	F1092-1405
apoptotic process	GO:0006915	Tuberculosis	MESH:D014376	MAPK1	Toll-Like Receptors Cascades	REACT:R-HSA-168898	F1092-1405
apoptotic process	GO:0006915	Tuberculosis	MESH:D014376	MAPK1	Toll-like receptor signaling pathway	KEGG:hsa04620	F1092-1405
apoptotic process	GO:0006915	Tuberculosis	MESH:D014376	MAPK1	Toll Like Receptor TLR1:TLR2 Cascade	REACT:R-HSA-168179	F1092-1405
apoptotic process	GO:0006915	Tuberculosis	MESH:D014376	MAPK1	Toll Like Receptor TLR6:TLR2 Cascade	REACT:R-HSA-168188	F1092-1405
apoptotic process	GO:0006915	Tuberculosis	MESH:D014376	MAPK1	Tuberculosis	KEGG:hsa05152	F1092-1405
apoptotic process	GO:0006915	Tuberculosis	MESH:D014376	MAPK1	Activated TLR4 signalling	REACT:R-HSA-166054	F1092-1405
apoptotic process	GO:0006915	Tuberculosis	MESH:D014376	MAPK1	Adaptive Immune System	REACT:R-HSA-1280218	F1092-1405
apoptotic process	GO:0006915	Tuberculosis	MESH:D014376	MAPK1	Disease	REACT:R-HSA-1643685	F1092-1405
apoptotic process	GO:0006915	Tuberculosis	MESH:D014376	MAPK1	Hepatitis B	KEGG:hsa05161	F1092-1405
apoptotic process	GO:0006915	Tuberculosis	MESH:D014376	MAPK1	Immune System	REACT:R-HSA-168256	F1092-1405
apoptotic process	GO:0006915	Tuberculosis	MESH:D014376	MAPK1	Innate Immune System	REACT:R-HSA-168249	F1092-1405
apoptotic process	GO:0006915	Tuberculosis	MESH:D014376	MAPK1	MyD88:Mal cascade initiated on plasma membrane	REACT:R-HSA-166058	F1092-1405
apoptotic process	GO:0006915	Tuberculosis	MESH:D014376	MAPK1	Neutrophil degranulation	REACT:R-HSA-6798695	F1092-1405
apoptotic process	GO:0006915	Tuberculosis	MESH:D014376	MAPK1	Pertussis	KEGG:hsa05133	F1092-1405
apoptotic process	GO:0006915	Tuberculosis	MESH:D014376	MAPK1	Toll Like Receptor 2 (TLR2) Cascade	REACT:R-HSA-181438	F1092-1405
apoptotic process	GO:0006915	Tuberculosis	MESH:D014376	MAPK1	Toll Like Receptor 4 (TLR4) Cascade	REACT:R-HSA-166016	F1092-1405
apoptotic process	GO:0006915	Tuberculosis	MESH:D014376	MAPK1	Toll-Like Receptors Cascades	REACT:R-HSA-168898	F1092-1405
apoptotic process	GO:0006915	Tuberculosis	MESH:D014376	MAPK1	Toll-like receptor signaling pathway	KEGG:hsa04620	F1092-1405
apoptotic process	GO:0006915	Tuberculosis	MESH:D014376	MAPK1	Toll Like Receptor TLR1:TLR2 Cascade	REACT:R-HSA-168179	F1092-1405
apoptotic process	GO:0006915	Tuberculosis	MESH:D014376	MAPK1	Toll Like Receptor TLR6:TLR2 Cascade	REACT:R-HSA-168188	F1092-1405
apoptotic process	GO:0006915	Tuberculosis	MESH:D014376	MAPK1	Tuberculosis	KEGG:hsa05152	F1092-1405
apoptotic process	GO:0006915	Tuberculosis	MESH:D014376	MAPK1	Activated TLR4 signalling	REACT:R-HSA-166054	F1092-1405
apoptotic process	GO:0006915	Tuberculosis	MESH:D014376	MAPK1	Adaptive Immune System	REACT:R-HSA-1280218	F1092-1405
apoptotic process	GO:0006915	Tuberculosis	MESH:D014376	MAPK1	Disease	REACT:R-HSA-1643685	F1092-1405
apoptotic process	GO:0006915	Tuberculosis	MESH:D014376	MAPK1	Hepatitis B	KEGG:hsa05161	F1092-1405
apoptotic process	GO:0006915	Tuberculosis	MESH:D014376	MAPK1	Immune System	REACT:R-HSA-168256	F1092-1405
apoptotic process	GO:0006915	Tuberculosis	MESH:D014376	MAPK1	Innate Immune System	REACT:R-HSA-168249	F1092-1405
apoptotic process	GO:0006915	Tuberculosis	MESH:D014376	MAPK1	MyD88:Mal cascade initiated on plasma membrane	REACT:R-HSA-166058	F1092-1405
apoptotic process	GO:0006915	Tuberculosis	MESH:D014376	MAPK1	Neutrophil degranulation	REACT:R-HSA-6798695	F1092-1405
apoptotic process	GO:0006915	Tuberculosis	MESH:D014376	MAPK1	Pertussis	KEGG:hsa05133	F1092-1405
apoptotic process	GO:0006915	Tuberculosis	MESH:D014376	MAPK1	Toll Like Receptor 2 (TLR2) Cascade	REACT:R-HSA-181438	F1092-1405
apoptotic process	GO:0006915	Tuberculosis	MESH:D014376	MAPK1	Toll Like Receptor 4 (TLR4) Cascade	REACT:R-HSA-166016	F1092-1405
apoptotic process	GO:0006915	Tuberculosis	MESH:D014376	MAPK1	Toll-Like Receptors Cascades	REACT:R-HSA-168898	F1092-1405
apoptotic process	GO:0006915	Tuberculosis	MESH:D014376	MAPK1	Toll-like receptor signaling pathway	KEGG:hsa04620	F1092-1405
apoptotic process	GO:0006915	Tuberculosis	MESH:D014376	MAPK1	Toll Like Receptor TLR1:TLR2 Cascade	REACT:R-HSA-168179	F1092-1405
apoptotic process	GO:0006915	Tuberculosis	MESH:D014376	MAPK1	Toll Like Receptor TLR6:TLR2 Cascade	REACT:R-HSA-168188	F1092-1405
apoptotic process	GO:0006915	Tuberculosis	MESH:D014376	MAPK1	Tuberculosis	KEGG:hsa05152	F1092-1405
apoptotic process	GO:0006915	Tuberculosis	MESH:D014376	MAPK1	Activated TLR4 signalling	REACT:R-HSA-166054	F1092-1405
apoptotic process	GO:0006915	Tuberculosis	MESH:D014376	MAPK1	Adaptive Immune System	REACT:R-HSA-1280218	F1092-1405
apoptotic process	GO:0006915	Tuberculosis	MESH:D014376	MAPK1	Disease	REACT:R-HSA-1643685	F1092-1405
apoptotic process	GO:0006915	Tuberculosis	MESH:D014376	MAPK1	Hepatitis B	KEGG:hsa05161	F1092-1405
apoptotic process	GO:0006915	Tuberculosis	MESH:D014376	MAPK1	Immune System	REACT:R-HSA-168256	F1092-1405
apoptotic process	GO:0006915	Tuberculosis	MESH:D014376	MAPK1	Innate Immune System	REACT:R-HSA-168249	F1092-1405
apoptotic process	GO:0006915	Tuberculosis	MESH:D014376	MAPK1	MyD88:Mal cascade initiated on plasma membrane	REACT:R-HSA-166058	F1092-1405
apoptotic process	GO:0006915	Tuberculosis	MESH:D014376	MAPK1	Neutrophil degranulation	REACT:R-HSA-6798695	F1092-1405
apoptotic process	GO:0006915	Tuberculosis	MESH:D014376	MAPK1	Pertussis	KEGG:hsa05133	F1092-1405
apoptotic process	GO:0006915	Tuberculosis	MESH:D014376	MAPK1	Toll Like Receptor 2 (TLR2) Cascade	REACT:R-HSA-181438	F1092-1405
apoptotic process	GO:0006915	Tuberculosis	MESH:D014376	MAPK1	Toll Like Receptor 4 (TLR4) Cascade	REACT:R-HSA-166016	F1092-1405
apoptotic process	GO:0006915	Tuberculosis	MESH:D014376	MAPK1	Toll-Like Receptors Cascades	REACT:R-HSA-168898	F1092-1405
apoptotic process	GO:0006915	Tuberculosis	MESH:D014376	MAPK1	Toll-like receptor signaling pathway	KEGG:hsa04620	F1092-1405
apoptotic process	GO:0006915	Tuberculosis	MESH:D014376	MAPK1	Toll Like Receptor TLR1:TLR2 Cascade	REACT:R-HSA-168179	F1092-1405
apoptotic process	GO:0006915	Tuberculosis	MESH:D014376	MAPK1	Toll Like Receptor TLR6:TLR2 Cascade	REACT:R-HSA-168188	F1092-1405
apoptotic process	GO:0006915	Tuberculosis	MESH:D014376	MAPK1	Tuberculosis	KEGG:hsa05152	F1092-1405
apoptotic process	GO:0006915	Tuberculosis	MESH:D014376	MAPK1	Activated TLR4 signalling	REACT:R-HSA-166054	F1092-1405
apoptotic process	GO:0006915	Tuberculosis	MESH:D014376	MAPK1	Adaptive Immune System	REACT:R-HSA-1280218	F1092-1405
apoptotic process	GO:0006915	Tuberculosis	MESH:D014376	MAPK1	Disease	REACT:R-HSA-1643685	F1092-1405
apoptotic process	GO:0006915	Tuberculosis	MESH:D014376	MAPK1	Hepatitis B	KEGG:hsa05161	F1092-1405
apoptotic process	GO:0006915	Tuberculosis	MESH:D014376	MAPK1	Immune System	REACT:R-HSA-168256	F1092-1405
apoptotic process	GO:0006915	Tuberculosis	MESH:D014376	MAPK1	Innate Immune System	REACT:R-HSA-168249	F1092-1405
apoptotic process	GO:0006915	Tuberculosis	MESH:D014376	MAPK1	MyD88:Mal cascade initiated on plasma membrane	REACT:R-HSA-166058	F1092-1405
apoptotic process	GO:0006915	Tuberculosis	MESH:D014376	MAPK1	Neutrophil degranulation	REACT:R-HSA-6798695	F1092-1405
apoptotic process	GO:0006915	Tuberculosis	MESH:D014376	MAPK1	Pertussis	KEGG:hsa05133	F1092-1405
apoptotic process	GO:0006915	Tuberculosis	MESH:D014376	MAPK1	Toll Like Receptor 2 (TLR2) Cascade	REACT:R-HSA-181438	F1092-1405
apoptotic process	GO:0006915	Tuberculosis	MESH:D014376	MAPK1	Toll Like Receptor 4 (TLR4) Cascade	REACT:R-HSA-166016	F1092-1405
apoptotic process	GO:0006915	Tuberculosis	MESH:D014376	MAPK1	Toll-Like Receptors Cascades	REACT:R-HSA-168898	F1092-1405
apoptotic process	GO:0006915	Tuberculosis	MESH:D014376	MAPK1	Toll-like receptor signaling pathway	KEGG:hsa04620	F1092-1405
apoptotic process	GO:0006915	Tuberculosis	MESH:D014376	MAPK1	Toll Like Receptor TLR1:TLR2 Cascade	REACT:R-HSA-168179	F1092-1405
apoptotic process	GO:0006915	Tuberculosis	MESH:D014376	MAPK1	Toll Like Receptor TLR6:TLR2 Cascade	REACT:R-HSA-168188	F1092-1405
apoptotic process	GO:0006915	Tuberculosis	MESH:D014376	MAPK1	Tuberculosis	KEGG:hsa05152	F1092-1405
apoptotic process	GO:0006915	Tuberculosis	MESH:D014376	MAPK1	Activated TLR4 signalling	REACT:R-HSA-166054	F1092-1405
apoptotic process	GO:0006915	Tuberculosis	MESH:D014376	MAPK1	Adaptive Immune System	REACT:R-HSA-1280218	F1092-1405
apoptotic process	GO:0006915	Tuberculosis	MESH:D014376	MAPK1	Disease	REACT:R-HSA-1643685	F1092-1405
apoptotic process	GO:0006915	Tuberculosis	MESH:D014376	MAPK1	Hepatitis B	KEGG:hsa05161	F1092-1405
apoptotic process	GO:0006915	Tuberculosis	MESH:D014376	MAPK1	Immune System	REACT:R-HSA-168256	F1092-1405
apoptotic process	GO:0006915	Tuberculosis	MESH:D014376	MAPK1	Innate Immune System	REACT:R-HSA-168249	F1092-1405
apoptotic process	GO:0006915	Tuberculosis	MESH:D014376	MAPK1	MyD88:Mal cascade initiated on plasma membrane	REACT:R-HSA-166058	F1092-1405
apoptotic process	GO:0006915	Tuberculosis	MESH:D014376	MAPK1	Neutrophil degranulation	REACT:R-HSA-6798695	F1092-1405
apoptotic process	GO:0006915	Tuberculosis	MESH:D014376	MAPK1	Pertussis	KEGG:hsa05133	F1092-1405
apoptotic process	GO:0006915	Tuberculosis	MESH:D014376	MAPK1	Toll Like Receptor 2 (TLR2) Cascade	REACT:R-HSA-181438	F1092-1405
apoptotic process	GO:0006915	Tuberculosis	MESH:D014376	MAPK1	Toll Like Receptor 4 (TLR4) Cascade	REACT:R-HSA-166016	F1092-1405
apoptotic process	GO:0006915	Tuberculosis	MESH:D014376	MAPK1	Toll-Like Receptors Cascades	REACT:R-HSA-168898	F1092-1405
apoptotic process	GO:0006915	Tuberculosis	MESH:D014376	MAPK1	Toll-like receptor signaling pathway	KEGG:hsa04620	F1092-1405
apoptotic process	GO:0006915	Tuberculosis	MESH:D014376	MAPK1	Toll Like Receptor TLR1:TLR2 Cascade	REACT:R-HSA-168179	F1092-1405
apoptotic process	GO:0006915	Tuberculosis	MESH:D014376	MAPK1	Toll Like Receptor TLR6:TLR2 Cascade	REACT:R-HSA-168188	F1092-1405
apoptotic process	GO:0006915	Tuberculosis	MESH:D014376	MAPK1	Tuberculosis	KEGG:hsa05152	F1092-1405
apoptotic process	GO:0006915	Tuberculosis	MESH:D014376	MAPK1	Activated TLR4 signalling	REACT:R-HSA-166054	F1092-1405
apoptotic process	GO:0006915	Tuberculosis	MESH:D014376	MAPK1	Adaptive Immune System	REACT:R-HSA-1280218	F1092-1405
apoptotic process	GO:0006915	Tuberculosis	MESH:D014376	MAPK1	Disease	REACT:R-HSA-1643685	F1092-1405
apoptotic process	GO:0006915	Tuberculosis	MESH:D014376	MAPK1	Hepatitis B	KEGG:hsa05161	F1092-1405
apoptotic process	GO:0006915	Tuberculosis	MESH:D014376	MAPK1	Immune System	REACT:R-HSA-168256	F1092-1405
apoptotic process	GO:0006915	Tuberculosis	MESH:D014376	MAPK1	Innate Immune System	REACT:R-HSA-168249	F1092-1405
apoptotic process	GO:0006915	Tuberculosis	MESH:D014376	MAPK1	MyD88:Mal cascade initiated on plasma membrane	REACT:R-HSA-166058	F1092-1405
apoptotic process	GO:0006915	Tuberculosis	MESH:D014376	MAPK1	Neutrophil degranulation	REACT:R-HSA-6798695	F1092-1405
apoptotic process	GO:0006915	Tuberculosis	MESH:D014376	MAPK1	Pertussis	KEGG:hsa05133	F1092-1405
apoptotic process	GO:0006915	Tuberculosis	MESH:D014376	MAPK1	Toll Like Receptor 2 (TLR2) Cascade	REACT:R-HSA-181438	F1092-1405
apoptotic process	GO:0006915	Tuberculosis	MESH:D014376	MAPK1	Toll Like Receptor 4 (TLR4) Cascade	REACT:R-HSA-166016	F1092-1405
apoptotic process	GO:0006915	Tuberculosis	MESH:D014376	MAPK1	Toll-Like Receptors Cascades	REACT:R-HSA-168898	F1092-1405
apoptotic process	GO:0006915	Tuberculosis	MESH:D014376	MAPK1	Toll-like receptor signaling pathway	KEGG:hsa04620	F1092-1405
apoptotic process	GO:0006915	Tuberculosis	MESH:D014376	MAPK1	Toll Like Receptor TLR1:TLR2 Cascade	REACT:R-HSA-168179	F1092-1405
apoptotic process	GO:0006915	Tuberculosis	MESH:D014376	MAPK1	Toll Like Receptor TLR6:TLR2 Cascade	REACT:R-HSA-168188	F1092-1405
apoptotic process	GO:0006915	Tuberculosis	MESH:D014376	MAPK1	Tuberculosis	KEGG:hsa05152	F1092-1405
apoptotic process	GO:0006915	Tuberculosis	MESH:D014376	MAPK1	Activated TLR4 signalling	REACT:R-HSA-166054	F1092-1405
apoptotic process	GO:0006915	Tuberculosis	MESH:D014376	MAPK1	Adaptive Immune System	REACT:R-HSA-1280218	F1092-1405
apoptotic process	GO:0006915	Tuberculosis	MESH:D014376	MAPK1	Disease	REACT:R-HSA-1643685	F1092-1405
apoptotic process	GO:0006915	Tuberculosis	MESH:D014376	MAPK1	Hepatitis B	KEGG:hsa05161	F1092-1405
apoptotic process	GO:0006915	Tuberculosis	MESH:D014376	MAPK1	Immune System	REACT:R-HSA-168256	F1092-1405
apoptotic process	GO:0006915	Tuberculosis	MESH:D014376	MAPK1	Innate Immune System	REACT:R-HSA-168249	F1092-1405
apoptotic process	GO:0006915	Tuberculosis	MESH:D014376	MAPK1	MyD88:Mal cascade initiated on plasma membrane	REACT:R-HSA-166058	F1092-1405
apoptotic process	GO:0006915	Tuberculosis	MESH:D014376	MAPK1	Neutrophil degranulation	REACT:R-HSA-6798695	F1092-1405
apoptotic process	GO:0006915	Tuberculosis	MESH:D014376	MAPK1	Pertussis	KEGG:hsa05133	F1092-1405
apoptotic process	GO:0006915	Tuberculosis	MESH:D014376	MAPK1	Toll Like Receptor 2 (TLR2) Cascade	REACT:R-HSA-181438	F1092-1405
apoptotic process	GO:0006915	Tuberculosis	MESH:D014376	MAPK1	Toll Like Receptor 4 (TLR4) Cascade	REACT:R-HSA-166016	F1092-1405
apoptotic process	GO:0006915	Tuberculosis	MESH:D014376	MAPK1	Toll-Like Receptors Cascades	REACT:R-HSA-168898	F1092-1405
apoptotic process	GO:0006915	Tuberculosis	MESH:D014376	MAPK1	Toll-like receptor signaling pathway	KEGG:hsa04620	F1092-1405
apoptotic process	GO:0006915	Tuberculosis	MESH:D014376	MAPK1	Toll Like Receptor TLR1:TLR2 Cascade	REACT:R-HSA-168179	F1092-1405
apoptotic process	GO:0006915	Tuberculosis	MESH:D014376	MAPK1	Toll Like Receptor TLR6:TLR2 Cascade	REACT:R-HSA-168188	F1092-1405
apoptotic process	GO:0006915	Tuberculosis	MESH:D014376	MAPK1	Tuberculosis	KEGG:hsa05152	F1092-1405
apoptotic process	GO:0006915	Tuberculosis	MESH:D014376	MAPK1	Activated TLR4 signalling	REACT:R-HSA-166054	F1092-1405
apoptotic process	GO:0006915	Tuberculosis	MESH:D014376	MAPK1	Adaptive Immune System	REACT:R-HSA-1280218	F1092-1405
apoptotic process	GO:0006915	Tuberculosis	MESH:D014376	MAPK1	Disease	REACT:R-HSA-1643685	F1092-1405
apoptotic process	GO:0006915	Tuberculosis	MESH:D014376	MAPK1	Hepatitis B	KEGG:hsa05161	F1092-1405
apoptotic process	GO:0006915	Tuberculosis	MESH:D014376	MAPK1	Immune System	REACT:R-HSA-168256	F1092-1405
apoptotic process	GO:0006915	Tuberculosis	MESH:D014376	MAPK1	Innate Immune System	REACT:R-HSA-168249	F1092-1405
apoptotic process	GO:0006915	Tuberculosis	MESH:D014376	MAPK1	MyD88:Mal cascade initiated on plasma membrane	REACT:R-HSA-166058	F1092-1405
apoptotic process	GO:0006915	Tuberculosis	MESH:D014376	MAPK1	Neutrophil degranulation	REACT:R-HSA-6798695	F1092-1405
apoptotic process	GO:0006915	Tuberculosis	MESH:D014376	MAPK1	Pertussis	KEGG:hsa05133	F1092-1405
apoptotic process	GO:0006915	Tuberculosis	MESH:D014376	MAPK1	Toll Like Receptor 2 (TLR2) Cascade	REACT:R-HSA-181438	F1092-1405
apoptotic process	GO:0006915	Tuberculosis	MESH:D014376	MAPK1	Toll Like Receptor 4 (TLR4) Cascade	REACT:R-HSA-166016	F1092-1405
apoptotic process	GO:0006915	Tuberculosis	MESH:D014376	MAPK1	Toll-Like Receptors Cascades	REACT:R-HSA-168898	F1092-1405
apoptotic process	GO:0006915	Tuberculosis	MESH:D014376	MAPK1	Toll-like receptor signaling pathway	KEGG:hsa04620	F1092-1405
apoptotic process	GO:0006915	Tuberculosis	MESH:D014376	MAPK1	Toll Like Receptor TLR1:TLR2 Cascade	REACT:R-HSA-168179	F1092-1405
apoptotic process	GO:0006915	Tuberculosis	MESH:D014376	MAPK1	Toll Like Receptor TLR6:TLR2 Cascade	REACT:R-HSA-168188	F1092-1405
apoptotic process	GO:0006915	Tuberculosis	MESH:D014376	MAPK1	Tuberculosis	KEGG:hsa05152	F1092-1405
apoptotic process	GO:0006915	Tuberculosis	MESH:D014376	ROCK1	Immune System	REACT:R-HSA-168256	F1092-1405
apoptotic process	GO:0006915	Tuberculosis	MESH:D014376	ROCK1	Innate Immune System	REACT:R-HSA-168249	F1092-1405
apoptotic process	GO:0006915	Tuberculosis	MESH:D014376	ROCK1	Neutrophil degranulation	REACT:R-HSA-6798695	F1092-1405
apoptotic process	GO:0006915	Tuberculosis	MESH:D014376	ROCK1	Immune System	REACT:R-HSA-168256	F1092-1405
apoptotic process	GO:0006915	Tuberculosis	MESH:D014376	ROCK1	Innate Immune System	REACT:R-HSA-168249	F1092-1405
apoptotic process	GO:0006915	Tuberculosis	MESH:D014376	ROCK1	Neutrophil degranulation	REACT:R-HSA-6798695	F1092-1405
apoptotic process	GO:0006915	Tuberculosis	MESH:D014376	CDK4	Hepatitis B	KEGG:hsa05161	F1092-1405
apoptotic process	GO:0006915	Tuberculosis	MESH:D014376	CDK4	Hepatitis B	KEGG:hsa05161	F1092-1405
apoptotic process	GO:0006915	Tuberculosis	MESH:D014376	CDK4	Hepatitis B	KEGG:hsa05161	F1092-1405
apoptotic process	GO:0006915	Tuberculosis	MESH:D014376	CDK4	Hepatitis B	KEGG:hsa05161	F1092-1405
apoptotic process	GO:0006915	Tuberculosis	MESH:D014376	CDK4	Hepatitis B	KEGG:hsa05161	F1092-1405
apoptotic process	GO:0006915	Tuberculosis	MESH:D014376	CDK4	Hepatitis B	KEGG:hsa05161	F1092-1405
apoptotic process	GO:0006915	Tuberculosis	MESH:D014376	CDK4	Hepatitis B	KEGG:hsa05161	F1092-1405
apoptotic process	GO:0006915	Tuberculosis	MESH:D014376	GSK3B	Adaptive Immune System	REACT:R-HSA-1280218	F1092-1405
apoptotic process	GO:0006915	Tuberculosis	MESH:D014376	GSK3B	Disease	REACT:R-HSA-1643685	F1092-1405
apoptotic process	GO:0006915	Tuberculosis	MESH:D014376	GSK3B	Immune System	REACT:R-HSA-168256	F1092-1405
apoptotic process	GO:0006915	Tuberculosis	MESH:D014376	GSK3B	Innate Immune System	REACT:R-HSA-168249	F1092-1405
apoptotic process	GO:0006915	Tuberculosis	MESH:D014376	GSK3B	Adaptive Immune System	REACT:R-HSA-1280218	F1092-1405
apoptotic process	GO:0006915	Tuberculosis	MESH:D014376	GSK3B	Disease	REACT:R-HSA-1643685	F1092-1405
apoptotic process	GO:0006915	Tuberculosis	MESH:D014376	GSK3B	Immune System	REACT:R-HSA-168256	F1092-1405
apoptotic process	GO:0006915	Tuberculosis	MESH:D014376	GSK3B	Innate Immune System	REACT:R-HSA-168249	F1092-1405
apoptotic process	GO:0006915	Tuberculosis	MESH:D014376	JAK2	Disease	REACT:R-HSA-1643685	F1092-1405
apoptotic process	GO:0006915	Tuberculosis	MESH:D014376	JAK2	Immune System	REACT:R-HSA-168256	F1092-1405
apoptotic process	GO:0006915	Tuberculosis	MESH:D014376	JAK2	Innate Immune System	REACT:R-HSA-168249	F1092-1405
apoptotic process	GO:0006915	Tuberculosis	MESH:D014376	JAK2	Tuberculosis	KEGG:hsa05152	F1092-1405
apoptotic process	GO:0006915	Tuberculosis	MESH:D014376	JAK2	Disease	REACT:R-HSA-1643685	F1092-1405
apoptotic process	GO:0006915	Tuberculosis	MESH:D014376	JAK2	Immune System	REACT:R-HSA-168256	F1092-1405
apoptotic process	GO:0006915	Tuberculosis	MESH:D014376	JAK2	Innate Immune System	REACT:R-HSA-168249	F1092-1405
apoptotic process	GO:0006915	Tuberculosis	MESH:D014376	JAK2	Tuberculosis	KEGG:hsa05152	F1092-1405
apoptotic process	GO:0006915	Tuberculosis	MESH:D014376	TRPC6	Transmembrane transport of small molecules	REACT:R-HSA-382551	F1092-1405
apoptotic process	GO:0006915	Tuberculosis	MESH:D014376	TRPC6	Transmembrane transport of small molecules	REACT:R-HSA-382551	F1092-1405
apoptotic process	GO:0006915	Tuberculosis	MESH:D014376	TRPC3	Transmembrane transport of small molecules	REACT:R-HSA-382551	F1092-1405
apoptotic process	GO:0006915	Tuberculosis	MESH:D014376	TRPC3	Transmembrane transport of small molecules	REACT:R-HSA-382551	F1092-1405
apoptotic process	GO:0006915	Tuberculosis	MESH:D014376	PTPRC	Adaptive Immune System	REACT:R-HSA-1280218	F1092-1405
apoptotic process	GO:0006915	Tuberculosis	MESH:D014376	PTPRC	Immune System	REACT:R-HSA-168256	F1092-1405
apoptotic process	GO:0006915	Tuberculosis	MESH:D014376	PTPRC	Innate Immune System	REACT:R-HSA-168249	F1092-1405
apoptotic process	GO:0006915	Tuberculosis	MESH:D014376	PTPRC	Neutrophil degranulation	REACT:R-HSA-6798695	F1092-1405
apoptotic process	GO:0006915	Tuberculosis	MESH:D014376	PTPRC	Adaptive Immune System	REACT:R-HSA-1280218	F1092-1405
apoptotic process	GO:0006915	Tuberculosis	MESH:D014376	PTPRC	Immune System	REACT:R-HSA-168256	F1092-1405
apoptotic process	GO:0006915	Tuberculosis	MESH:D014376	PTPRC	Innate Immune System	REACT:R-HSA-168249	F1092-1405
apoptotic process	GO:0006915	Tuberculosis	MESH:D014376	PTPRC	Neutrophil degranulation	REACT:R-HSA-6798695	F1092-1405
apoptotic process	GO:0006915	Tuberculosis	MESH:D014376	PTPN2	Immune System	REACT:R-HSA-168256	F1092-1405
apoptotic process	GO:0006915	Tuberculosis	MESH:D014376	PTPN2	Immune System	REACT:R-HSA-168256	F1092-1405
apoptotic process	GO:0006915	Tuberculosis	MESH:D014376	GSK3A	Adaptive Immune System	REACT:R-HSA-1280218	F1092-1405
apoptotic process	GO:0006915	Tuberculosis	MESH:D014376	GSK3A	Disease	REACT:R-HSA-1643685	F1092-1405
apoptotic process	GO:0006915	Tuberculosis	MESH:D014376	GSK3A	Immune System	REACT:R-HSA-168256	F1092-1405
apoptotic process	GO:0006915	Tuberculosis	MESH:D014376	GSK3A	Innate Immune System	REACT:R-HSA-168249	F1092-1405
apoptotic process	GO:0006915	Tuberculosis	MESH:D014376	GSK3A	Adaptive Immune System	REACT:R-HSA-1280218	F1092-1405
apoptotic process	GO:0006915	Tuberculosis	MESH:D014376	GSK3A	Disease	REACT:R-HSA-1643685	F1092-1405
apoptotic process	GO:0006915	Tuberculosis	MESH:D014376	GSK3A	Immune System	REACT:R-HSA-168256	F1092-1405
apoptotic process	GO:0006915	Tuberculosis	MESH:D014376	GSK3A	Innate Immune System	REACT:R-HSA-168249	F1092-1405
apoptotic process	GO:0006915	Tuberculosis	MESH:D014376	PARP1	NF-kappa B signaling pathway	KEGG:hsa04064	F1092-1405
apoptotic process	GO:0006915	Tuberculosis	MESH:D014376	PARP1	NF-kappa B signaling pathway	KEGG:hsa04064	F1092-1405
apoptotic process	GO:0006915	Tuberculosis	MESH:D014376	PARP1	NF-kappa B signaling pathway	KEGG:hsa04064	F1092-1405
apoptotic process	GO:0006915	Tuberculosis	MESH:D014376	PARP1	NF-kappa B signaling pathway	KEGG:hsa04064	F1092-1405
apoptotic process	GO:0006915	Tuberculosis	MESH:D014376	PARP1	NF-kappa B signaling pathway	KEGG:hsa04064	F1092-1405
apoptotic process	GO:0006915	Tuberculosis	MESH:D014376	PARP1	NF-kappa B signaling pathway	KEGG:hsa04064	F1092-1405
apoptotic process	GO:0006915	Tuberculosis	MESH:D014376	PARP1	NF-kappa B signaling pathway	KEGG:hsa04064	F1092-1405
apoptotic process	GO:0006915	Tuberculosis	MESH:D014376	PARP1	NF-kappa B signaling pathway	KEGG:hsa04064	F1092-1405
apoptotic process	GO:0006915	Tuberculosis	MESH:D014376	PARP1	NF-kappa B signaling pathway	KEGG:hsa04064	F1092-1405
apoptotic process	GO:0006915	Tuberculosis	MESH:D014376	PARP1	NF-kappa B signaling pathway	KEGG:hsa04064	F1092-1405
apoptotic process	GO:0006915	Tuberculosis	MESH:D014376	TRPV1	Transmembrane transport of small molecules	REACT:R-HSA-382551	F1092-1405
apoptotic process	GO:0006915	Tuberculosis	MESH:D014376	TRPV1	Transmembrane transport of small molecules	REACT:R-HSA-382551	F1092-1405
apoptotic process	GO:0006915	Tuberculosis	MESH:D014376	ROCK1	Immune System	REACT:R-HSA-168256	F1092-1405
apoptotic process	GO:0006915	Tuberculosis	MESH:D014376	ROCK1	Innate Immune System	REACT:R-HSA-168249	F1092-1405
apoptotic process	GO:0006915	Tuberculosis	MESH:D014376	ROCK1	Neutrophil degranulation	REACT:R-HSA-6798695	F1092-1405
apoptotic process	GO:0006915	Tuberculosis	MESH:D014376	ROCK1	Immune System	REACT:R-HSA-168256	F1092-1405
apoptotic process	GO:0006915	Tuberculosis	MESH:D014376	ROCK1	Innate Immune System	REACT:R-HSA-168249	F1092-1405
apoptotic process	GO:0006915	Tuberculosis	MESH:D014376	ROCK1	Neutrophil degranulation	REACT:R-HSA-6798695	F1092-1405
apoptotic process	GO:0006915	Tuberculosis	MESH:D014376	TNKS2	Disease	REACT:R-HSA-1643685	F1092-1405
apoptotic process	GO:0006915	Tuberculosis	MESH:D014376	KIT	Adaptive Immune System	REACT:R-HSA-1280218	F1092-1405
apoptotic process	GO:0006915	Tuberculosis	MESH:D014376	KIT	Disease	REACT:R-HSA-1643685	F1092-1405
apoptotic process	GO:0006915	Tuberculosis	MESH:D014376	KIT	Immune System	REACT:R-HSA-168256	F1092-1405
apoptotic process	GO:0006915	Tuberculosis	MESH:D014376	KIT	Innate Immune System	REACT:R-HSA-168249	F1092-1405
apoptotic process	GO:0006915	Tuberculosis	MESH:D014376	KIT	Adaptive Immune System	REACT:R-HSA-1280218	F1092-1405
apoptotic process	GO:0006915	Tuberculosis	MESH:D014376	KIT	Disease	REACT:R-HSA-1643685	F1092-1405
apoptotic process	GO:0006915	Tuberculosis	MESH:D014376	KIT	Immune System	REACT:R-HSA-168256	F1092-1405
apoptotic process	GO:0006915	Tuberculosis	MESH:D014376	KIT	Innate Immune System	REACT:R-HSA-168249	F1092-1405
apoptotic process	GO:0006915	Tuberculosis	MESH:D014376	MAPKAPK2	Activated TLR4 signalling	REACT:R-HSA-166054	F1092-1405
apoptotic process	GO:0006915	Tuberculosis	MESH:D014376	MAPKAPK2	Immune System	REACT:R-HSA-168256	F1092-1405
apoptotic process	GO:0006915	Tuberculosis	MESH:D014376	MAPKAPK2	Innate Immune System	REACT:R-HSA-168249	F1092-1405
apoptotic process	GO:0006915	Tuberculosis	MESH:D014376	MAPKAPK2	MyD88:Mal cascade initiated on plasma membrane	REACT:R-HSA-166058	F1092-1405
apoptotic process	GO:0006915	Tuberculosis	MESH:D014376	MAPKAPK2	Toll Like Receptor 2 (TLR2) Cascade	REACT:R-HSA-181438	F1092-1405
apoptotic process	GO:0006915	Tuberculosis	MESH:D014376	MAPKAPK2	Toll Like Receptor 4 (TLR4) Cascade	REACT:R-HSA-166016	F1092-1405
apoptotic process	GO:0006915	Tuberculosis	MESH:D014376	MAPKAPK2	Toll-Like Receptors Cascades	REACT:R-HSA-168898	F1092-1405
apoptotic process	GO:0006915	Tuberculosis	MESH:D014376	MAPKAPK2	Toll Like Receptor TLR1:TLR2 Cascade	REACT:R-HSA-168179	F1092-1405
apoptotic process	GO:0006915	Tuberculosis	MESH:D014376	MAPKAPK2	Toll Like Receptor TLR6:TLR2 Cascade	REACT:R-HSA-168188	F1092-1405
apoptotic process	GO:0006915	Tuberculosis	MESH:D014376	MAPKAPK2	Activated TLR4 signalling	REACT:R-HSA-166054	F1092-1405
apoptotic process	GO:0006915	Tuberculosis	MESH:D014376	MAPKAPK2	Immune System	REACT:R-HSA-168256	F1092-1405
apoptotic process	GO:0006915	Tuberculosis	MESH:D014376	MAPKAPK2	Innate Immune System	REACT:R-HSA-168249	F1092-1405
apoptotic process	GO:0006915	Tuberculosis	MESH:D014376	MAPKAPK2	MyD88:Mal cascade initiated on plasma membrane	REACT:R-HSA-166058	F1092-1405
apoptotic process	GO:0006915	Tuberculosis	MESH:D014376	MAPKAPK2	Toll Like Receptor 2 (TLR2) Cascade	REACT:R-HSA-181438	F1092-1405
apoptotic process	GO:0006915	Tuberculosis	MESH:D014376	MAPKAPK2	Toll Like Receptor 4 (TLR4) Cascade	REACT:R-HSA-166016	F1092-1405
apoptotic process	GO:0006915	Tuberculosis	MESH:D014376	MAPKAPK2	Toll-Like Receptors Cascades	REACT:R-HSA-168898	F1092-1405
apoptotic process	GO:0006915	Tuberculosis	MESH:D014376	MAPKAPK2	Toll Like Receptor TLR1:TLR2 Cascade	REACT:R-HSA-168179	F1092-1405
apoptotic process	GO:0006915	Tuberculosis	MESH:D014376	MAPKAPK2	Toll Like Receptor TLR6:TLR2 Cascade	REACT:R-HSA-168188	F1092-1405
apoptotic process	GO:0006915	Tuberculosis	MESH:D014376	MAPKAPK2	Activated TLR4 signalling	REACT:R-HSA-166054	F1092-1405
apoptotic process	GO:0006915	Tuberculosis	MESH:D014376	MAPKAPK2	Immune System	REACT:R-HSA-168256	F1092-1405
apoptotic process	GO:0006915	Tuberculosis	MESH:D014376	MAPKAPK2	Innate Immune System	REACT:R-HSA-168249	F1092-1405
apoptotic process	GO:0006915	Tuberculosis	MESH:D014376	MAPKAPK2	MyD88:Mal cascade initiated on plasma membrane	REACT:R-HSA-166058	F1092-1405
apoptotic process	GO:0006915	Tuberculosis	MESH:D014376	MAPKAPK2	Toll Like Receptor 2 (TLR2) Cascade	REACT:R-HSA-181438	F1092-1405
apoptotic process	GO:0006915	Tuberculosis	MESH:D014376	MAPKAPK2	Toll Like Receptor 4 (TLR4) Cascade	REACT:R-HSA-166016	F1092-1405
apoptotic process	GO:0006915	Tuberculosis	MESH:D014376	MAPKAPK2	Toll-Like Receptors Cascades	REACT:R-HSA-168898	F1092-1405
apoptotic process	GO:0006915	Tuberculosis	MESH:D014376	MAPKAPK2	Toll Like Receptor TLR1:TLR2 Cascade	REACT:R-HSA-168179	F1092-1405
apoptotic process	GO:0006915	Tuberculosis	MESH:D014376	MAPKAPK2	Toll Like Receptor TLR6:TLR2 Cascade	REACT:R-HSA-168188	F1092-1405
apoptotic process	GO:0006915	Tuberculosis	MESH:D014376	MAPKAPK2	Activated TLR4 signalling	REACT:R-HSA-166054	F1092-1405
apoptotic process	GO:0006915	Tuberculosis	MESH:D014376	MAPKAPK2	Immune System	REACT:R-HSA-168256	F1092-1405
apoptotic process	GO:0006915	Tuberculosis	MESH:D014376	MAPKAPK2	Innate Immune System	REACT:R-HSA-168249	F1092-1405
apoptotic process	GO:0006915	Tuberculosis	MESH:D014376	MAPKAPK2	MyD88:Mal cascade initiated on plasma membrane	REACT:R-HSA-166058	F1092-1405
apoptotic process	GO:0006915	Tuberculosis	MESH:D014376	MAPKAPK2	Toll Like Receptor 2 (TLR2) Cascade	REACT:R-HSA-181438	F1092-1405
apoptotic process	GO:0006915	Tuberculosis	MESH:D014376	MAPKAPK2	Toll Like Receptor 4 (TLR4) Cascade	REACT:R-HSA-166016	F1092-1405
apoptotic process	GO:0006915	Tuberculosis	MESH:D014376	MAPKAPK2	Toll-Like Receptors Cascades	REACT:R-HSA-168898	F1092-1405
apoptotic process	GO:0006915	Tuberculosis	MESH:D014376	MAPKAPK2	Toll Like Receptor TLR1:TLR2 Cascade	REACT:R-HSA-168179	F1092-1405
apoptotic process	GO:0006915	Tuberculosis	MESH:D014376	MAPKAPK2	Toll Like Receptor TLR6:TLR2 Cascade	REACT:R-HSA-168188	F1092-1405
apoptotic process	GO:0006915	Tuberculosis	MESH:D014376	MAPKAPK2	Activated TLR4 signalling	REACT:R-HSA-166054	F1092-1405
apoptotic process	GO:0006915	Tuberculosis	MESH:D014376	MAPKAPK2	Immune System	REACT:R-HSA-168256	F1092-1405
apoptotic process	GO:0006915	Tuberculosis	MESH:D014376	MAPKAPK2	Innate Immune System	REACT:R-HSA-168249	F1092-1405
apoptotic process	GO:0006915	Tuberculosis	MESH:D014376	MAPKAPK2	MyD88:Mal cascade initiated on plasma membrane	REACT:R-HSA-166058	F1092-1405
apoptotic process	GO:0006915	Tuberculosis	MESH:D014376	MAPKAPK2	Toll Like Receptor 2 (TLR2) Cascade	REACT:R-HSA-181438	F1092-1405
apoptotic process	GO:0006915	Tuberculosis	MESH:D014376	MAPKAPK2	Toll Like Receptor 4 (TLR4) Cascade	REACT:R-HSA-166016	F1092-1405
apoptotic process	GO:0006915	Tuberculosis	MESH:D014376	MAPKAPK2	Toll-Like Receptors Cascades	REACT:R-HSA-168898	F1092-1405
apoptotic process	GO:0006915	Tuberculosis	MESH:D014376	MAPKAPK2	Toll Like Receptor TLR1:TLR2 Cascade	REACT:R-HSA-168179	F1092-1405
apoptotic process	GO:0006915	Tuberculosis	MESH:D014376	MAPKAPK2	Toll Like Receptor TLR6:TLR2 Cascade	REACT:R-HSA-168188	F1092-1405
apoptotic process	GO:0006915	Tuberculosis	MESH:D014376	MAPKAPK2	Activated TLR4 signalling	REACT:R-HSA-166054	F1092-1405
apoptotic process	GO:0006915	Tuberculosis	MESH:D014376	MAPKAPK2	Immune System	REACT:R-HSA-168256	F1092-1405
apoptotic process	GO:0006915	Tuberculosis	MESH:D014376	MAPKAPK2	Innate Immune System	REACT:R-HSA-168249	F1092-1405
apoptotic process	GO:0006915	Tuberculosis	MESH:D014376	MAPKAPK2	MyD88:Mal cascade initiated on plasma membrane	REACT:R-HSA-166058	F1092-1405
apoptotic process	GO:0006915	Tuberculosis	MESH:D014376	MAPKAPK2	Toll Like Receptor 2 (TLR2) Cascade	REACT:R-HSA-181438	F1092-1405
apoptotic process	GO:0006915	Tuberculosis	MESH:D014376	MAPKAPK2	Toll Like Receptor 4 (TLR4) Cascade	REACT:R-HSA-166016	F1092-1405
apoptotic process	GO:0006915	Tuberculosis	MESH:D014376	MAPKAPK2	Toll-Like Receptors Cascades	REACT:R-HSA-168898	F1092-1405
apoptotic process	GO:0006915	Tuberculosis	MESH:D014376	MAPKAPK2	Toll Like Receptor TLR1:TLR2 Cascade	REACT:R-HSA-168179	F1092-1405
apoptotic process	GO:0006915	Tuberculosis	MESH:D014376	MAPKAPK2	Toll Like Receptor TLR6:TLR2 Cascade	REACT:R-HSA-168188	F1092-1405
apoptotic process	GO:0006915	Tuberculosis	MESH:D014376	MAPKAPK2	Activated TLR4 signalling	REACT:R-HSA-166054	F1092-1405
apoptotic process	GO:0006915	Tuberculosis	MESH:D014376	MAPKAPK2	Immune System	REACT:R-HSA-168256	F1092-1405
apoptotic process	GO:0006915	Tuberculosis	MESH:D014376	MAPKAPK2	Innate Immune System	REACT:R-HSA-168249	F1092-1405
apoptotic process	GO:0006915	Tuberculosis	MESH:D014376	MAPKAPK2	MyD88:Mal cascade initiated on plasma membrane	REACT:R-HSA-166058	F1092-1405
apoptotic process	GO:0006915	Tuberculosis	MESH:D014376	MAPKAPK2	Toll Like Receptor 2 (TLR2) Cascade	REACT:R-HSA-181438	F1092-1405
apoptotic process	GO:0006915	Tuberculosis	MESH:D014376	MAPKAPK2	Toll Like Receptor 4 (TLR4) Cascade	REACT:R-HSA-166016	F1092-1405
apoptotic process	GO:0006915	Tuberculosis	MESH:D014376	MAPKAPK2	Toll-Like Receptors Cascades	REACT:R-HSA-168898	F1092-1405
apoptotic process	GO:0006915	Tuberculosis	MESH:D014376	MAPKAPK2	Toll Like Receptor TLR1:TLR2 Cascade	REACT:R-HSA-168179	F1092-1405
apoptotic process	GO:0006915	Tuberculosis	MESH:D014376	MAPKAPK2	Toll Like Receptor TLR6:TLR2 Cascade	REACT:R-HSA-168188	F1092-1405
apoptotic process	GO:0006915	Tuberculosis	MESH:D014376	MAPKAPK2	Activated TLR4 signalling	REACT:R-HSA-166054	F1092-1405
apoptotic process	GO:0006915	Tuberculosis	MESH:D014376	MAPKAPK2	Immune System	REACT:R-HSA-168256	F1092-1405
apoptotic process	GO:0006915	Tuberculosis	MESH:D014376	MAPKAPK2	Innate Immune System	REACT:R-HSA-168249	F1092-1405
apoptotic process	GO:0006915	Tuberculosis	MESH:D014376	MAPKAPK2	MyD88:Mal cascade initiated on plasma membrane	REACT:R-HSA-166058	F1092-1405
apoptotic process	GO:0006915	Tuberculosis	MESH:D014376	MAPKAPK2	Toll Like Receptor 2 (TLR2) Cascade	REACT:R-HSA-181438	F1092-1405
apoptotic process	GO:0006915	Tuberculosis	MESH:D014376	MAPKAPK2	Toll Like Receptor 4 (TLR4) Cascade	REACT:R-HSA-166016	F1092-1405
apoptotic process	GO:0006915	Tuberculosis	MESH:D014376	MAPKAPK2	Toll-Like Receptors Cascades	REACT:R-HSA-168898	F1092-1405
apoptotic process	GO:0006915	Tuberculosis	MESH:D014376	MAPKAPK2	Toll Like Receptor TLR1:TLR2 Cascade	REACT:R-HSA-168179	F1092-1405
apoptotic process	GO:0006915	Tuberculosis	MESH:D014376	MAPKAPK2	Toll Like Receptor TLR6:TLR2 Cascade	REACT:R-HSA-168188	F1092-1405
apoptotic process	GO:0006915	Tuberculosis	MESH:D014376	MAPKAPK2	Activated TLR4 signalling	REACT:R-HSA-166054	F1092-1405
apoptotic process	GO:0006915	Tuberculosis	MESH:D014376	MAPKAPK2	Immune System	REACT:R-HSA-168256	F1092-1405
apoptotic process	GO:0006915	Tuberculosis	MESH:D014376	MAPKAPK2	Innate Immune System	REACT:R-HSA-168249	F1092-1405
apoptotic process	GO:0006915	Tuberculosis	MESH:D014376	MAPKAPK2	MyD88:Mal cascade initiated on plasma membrane	REACT:R-HSA-166058	F1092-1405
apoptotic process	GO:0006915	Tuberculosis	MESH:D014376	MAPKAPK2	Toll Like Receptor 2 (TLR2) Cascade	REACT:R-HSA-181438	F1092-1405
apoptotic process	GO:0006915	Tuberculosis	MESH:D014376	MAPKAPK2	Toll Like Receptor 4 (TLR4) Cascade	REACT:R-HSA-166016	F1092-1405
apoptotic process	GO:0006915	Tuberculosis	MESH:D014376	MAPKAPK2	Toll-Like Receptors Cascades	REACT:R-HSA-168898	F1092-1405
apoptotic process	GO:0006915	Tuberculosis	MESH:D014376	MAPKAPK2	Toll Like Receptor TLR1:TLR2 Cascade	REACT:R-HSA-168179	F1092-1405
apoptotic process	GO:0006915	Tuberculosis	MESH:D014376	MAPKAPK2	Toll Like Receptor TLR6:TLR2 Cascade	REACT:R-HSA-168188	F1092-1405
apoptotic process	GO:0006915	Tuberculosis	MESH:D014376	MAPKAPK2	Activated TLR4 signalling	REACT:R-HSA-166054	F1092-1405
apoptotic process	GO:0006915	Tuberculosis	MESH:D014376	MAPKAPK2	Immune System	REACT:R-HSA-168256	F1092-1405
apoptotic process	GO:0006915	Tuberculosis	MESH:D014376	MAPKAPK2	Innate Immune System	REACT:R-HSA-168249	F1092-1405
apoptotic process	GO:0006915	Tuberculosis	MESH:D014376	MAPKAPK2	MyD88:Mal cascade initiated on plasma membrane	REACT:R-HSA-166058	F1092-1405
apoptotic process	GO:0006915	Tuberculosis	MESH:D014376	MAPKAPK2	Toll Like Receptor 2 (TLR2) Cascade	REACT:R-HSA-181438	F1092-1405
apoptotic process	GO:0006915	Tuberculosis	MESH:D014376	MAPKAPK2	Toll Like Receptor 4 (TLR4) Cascade	REACT:R-HSA-166016	F1092-1405
apoptotic process	GO:0006915	Tuberculosis	MESH:D014376	MAPKAPK2	Toll-Like Receptors Cascades	REACT:R-HSA-168898	F1092-1405
apoptotic process	GO:0006915	Tuberculosis	MESH:D014376	MAPKAPK2	Toll Like Receptor TLR1:TLR2 Cascade	REACT:R-HSA-168179	F1092-1405
apoptotic process	GO:0006915	Tuberculosis	MESH:D014376	MAPKAPK2	Toll Like Receptor TLR6:TLR2 Cascade	REACT:R-HSA-168188	F1092-1405
apoptotic process	GO:0006915	Tuberculosis	MESH:D014376	MAPKAPK3	Activated TLR4 signalling	REACT:R-HSA-166054	F1092-1405
apoptotic process	GO:0006915	Tuberculosis	MESH:D014376	MAPKAPK3	Immune System	REACT:R-HSA-168256	F1092-1405
apoptotic process	GO:0006915	Tuberculosis	MESH:D014376	MAPKAPK3	Innate Immune System	REACT:R-HSA-168249	F1092-1405
apoptotic process	GO:0006915	Tuberculosis	MESH:D014376	MAPKAPK3	MyD88:Mal cascade initiated on plasma membrane	REACT:R-HSA-166058	F1092-1405
apoptotic process	GO:0006915	Tuberculosis	MESH:D014376	MAPKAPK3	Toll Like Receptor 2 (TLR2) Cascade	REACT:R-HSA-181438	F1092-1405
apoptotic process	GO:0006915	Tuberculosis	MESH:D014376	MAPKAPK3	Toll Like Receptor 4 (TLR4) Cascade	REACT:R-HSA-166016	F1092-1405
apoptotic process	GO:0006915	Tuberculosis	MESH:D014376	MAPKAPK3	Toll-Like Receptors Cascades	REACT:R-HSA-168898	F1092-1405
apoptotic process	GO:0006915	Tuberculosis	MESH:D014376	MAPKAPK3	Toll Like Receptor TLR1:TLR2 Cascade	REACT:R-HSA-168179	F1092-1405
apoptotic process	GO:0006915	Tuberculosis	MESH:D014376	MAPKAPK3	Toll Like Receptor TLR6:TLR2 Cascade	REACT:R-HSA-168188	F1092-1405
apoptotic process	GO:0006915	Tuberculosis	MESH:D014376	MAPKAPK3	Activated TLR4 signalling	REACT:R-HSA-166054	F1092-1405
apoptotic process	GO:0006915	Tuberculosis	MESH:D014376	MAPKAPK3	Immune System	REACT:R-HSA-168256	F1092-1405
apoptotic process	GO:0006915	Tuberculosis	MESH:D014376	MAPKAPK3	Innate Immune System	REACT:R-HSA-168249	F1092-1405
apoptotic process	GO:0006915	Tuberculosis	MESH:D014376	MAPKAPK3	MyD88:Mal cascade initiated on plasma membrane	REACT:R-HSA-166058	F1092-1405
apoptotic process	GO:0006915	Tuberculosis	MESH:D014376	MAPKAPK3	Toll Like Receptor 2 (TLR2) Cascade	REACT:R-HSA-181438	F1092-1405
apoptotic process	GO:0006915	Tuberculosis	MESH:D014376	MAPKAPK3	Toll Like Receptor 4 (TLR4) Cascade	REACT:R-HSA-166016	F1092-1405
apoptotic process	GO:0006915	Tuberculosis	MESH:D014376	MAPKAPK3	Toll-Like Receptors Cascades	REACT:R-HSA-168898	F1092-1405
apoptotic process	GO:0006915	Tuberculosis	MESH:D014376	MAPKAPK3	Toll Like Receptor TLR1:TLR2 Cascade	REACT:R-HSA-168179	F1092-1405
apoptotic process	GO:0006915	Tuberculosis	MESH:D014376	MAPKAPK3	Toll Like Receptor TLR6:TLR2 Cascade	REACT:R-HSA-168188	F1092-1405
apoptotic process	GO:0006915	Tuberculosis	MESH:D014376	APH1B	Disease	REACT:R-HSA-1643685	F1092-1405
apoptotic process	GO:0006915	Tuberculosis	MESH:D014376	APH1B	Disease	REACT:R-HSA-1643685	F1092-1405
apoptotic process	GO:0006915	Tuberculosis	MESH:D014376	PSEN1	Immune System	REACT:R-HSA-168256	F1092-1405
apoptotic process	GO:0006915	Tuberculosis	MESH:D014376	PSEN1	Innate Immune System	REACT:R-HSA-168249	F1092-1405
apoptotic process	GO:0006915	Tuberculosis	MESH:D014376	PSEN1	Neutrophil degranulation	REACT:R-HSA-6798695	F1092-1405
apoptotic process	GO:0006915	Tuberculosis	MESH:D014376	PSEN1	Immune System	REACT:R-HSA-168256	F1092-1405
apoptotic process	GO:0006915	Tuberculosis	MESH:D014376	PSEN1	Innate Immune System	REACT:R-HSA-168249	F1092-1405
apoptotic process	GO:0006915	Tuberculosis	MESH:D014376	PSEN1	Neutrophil degranulation	REACT:R-HSA-6798695	F1092-1405
apoptotic process	GO:0006915	Tuberculosis	MESH:D014376	PSEN1	Immune System	REACT:R-HSA-168256	F1092-1405
apoptotic process	GO:0006915	Tuberculosis	MESH:D014376	PSEN1	Innate Immune System	REACT:R-HSA-168249	F1092-1405
apoptotic process	GO:0006915	Tuberculosis	MESH:D014376	PSEN1	Neutrophil degranulation	REACT:R-HSA-6798695	F1092-1405
apoptotic process	GO:0006915	Tuberculosis	MESH:D014376	PSEN1	Immune System	REACT:R-HSA-168256	F1092-1405
apoptotic process	GO:0006915	Tuberculosis	MESH:D014376	PSEN1	Innate Immune System	REACT:R-HSA-168249	F1092-1405
apoptotic process	GO:0006915	Tuberculosis	MESH:D014376	PSEN1	Neutrophil degranulation	REACT:R-HSA-6798695	F1092-1405
apoptotic process	GO:0006915	Tuberculosis	MESH:D014376	PSEN1	Immune System	REACT:R-HSA-168256	F1092-1405
apoptotic process	GO:0006915	Tuberculosis	MESH:D014376	PSEN1	Innate Immune System	REACT:R-HSA-168249	F1092-1405
apoptotic process	GO:0006915	Tuberculosis	MESH:D014376	PSEN1	Neutrophil degranulation	REACT:R-HSA-6798695	F1092-1405
apoptotic process	GO:0006915	Tuberculosis	MESH:D014376	PSEN1	Immune System	REACT:R-HSA-168256	F1092-1405
apoptotic process	GO:0006915	Tuberculosis	MESH:D014376	PSEN1	Innate Immune System	REACT:R-HSA-168249	F1092-1405
apoptotic process	GO:0006915	Tuberculosis	MESH:D014376	PSEN1	Neutrophil degranulation	REACT:R-HSA-6798695	F1092-1405
apoptotic process	GO:0006915	Tuberculosis	MESH:D014376	PSEN1	Immune System	REACT:R-HSA-168256	F1092-1405
apoptotic process	GO:0006915	Tuberculosis	MESH:D014376	PSEN1	Innate Immune System	REACT:R-HSA-168249	F1092-1405
apoptotic process	GO:0006915	Tuberculosis	MESH:D014376	PSEN1	Neutrophil degranulation	REACT:R-HSA-6798695	F1092-1405
apoptotic process	GO:0006915	Tuberculosis	MESH:D014376	PSEN1	Immune System	REACT:R-HSA-168256	F1092-1405
apoptotic process	GO:0006915	Tuberculosis	MESH:D014376	PSEN1	Innate Immune System	REACT:R-HSA-168249	F1092-1405
apoptotic process	GO:0006915	Tuberculosis	MESH:D014376	PSEN1	Neutrophil degranulation	REACT:R-HSA-6798695	F1092-1405
apoptotic process	GO:0006915	Tuberculosis	MESH:D014376	PSEN1	Immune System	REACT:R-HSA-168256	F1092-1405
apoptotic process	GO:0006915	Tuberculosis	MESH:D014376	PSEN1	Innate Immune System	REACT:R-HSA-168249	F1092-1405
apoptotic process	GO:0006915	Tuberculosis	MESH:D014376	PSEN1	Neutrophil degranulation	REACT:R-HSA-6798695	F1092-1405
apoptotic process	GO:0006915	Tuberculosis	MESH:D014376	PSEN1	Immune System	REACT:R-HSA-168256	F1092-1405
apoptotic process	GO:0006915	Tuberculosis	MESH:D014376	PSEN1	Innate Immune System	REACT:R-HSA-168249	F1092-1405
apoptotic process	GO:0006915	Tuberculosis	MESH:D014376	PSEN1	Neutrophil degranulation	REACT:R-HSA-6798695	F1092-1405
apoptotic process	GO:0006915	Tuberculosis	MESH:D014376	APH1A	Disease	REACT:R-HSA-1643685	F1092-1405
apoptotic process	GO:0006915	Tuberculosis	MESH:D014376	NCSTN	Disease	REACT:R-HSA-1643685	F1092-1405
apoptotic process	GO:0006915	Tuberculosis	MESH:D014376	NCSTN	Immune System	REACT:R-HSA-168256	F1092-1405
apoptotic process	GO:0006915	Tuberculosis	MESH:D014376	NCSTN	Innate Immune System	REACT:R-HSA-168249	F1092-1405
apoptotic process	GO:0006915	Tuberculosis	MESH:D014376	NCSTN	Neutrophil degranulation	REACT:R-HSA-6798695	F1092-1405
apoptotic process	GO:0006915	Tuberculosis	MESH:D014376	NCSTN	Disease	REACT:R-HSA-1643685	F1092-1405
apoptotic process	GO:0006915	Tuberculosis	MESH:D014376	NCSTN	Immune System	REACT:R-HSA-168256	F1092-1405
apoptotic process	GO:0006915	Tuberculosis	MESH:D014376	NCSTN	Innate Immune System	REACT:R-HSA-168249	F1092-1405
apoptotic process	GO:0006915	Tuberculosis	MESH:D014376	NCSTN	Neutrophil degranulation	REACT:R-HSA-6798695	F1092-1405
apoptotic process	GO:0006915	Tuberculosis	MESH:D014376	PSENEN	Disease	REACT:R-HSA-1643685	F1092-1405
apoptotic process	GO:0006915	Tuberculosis	MESH:D014376	PIK3CB	Adaptive Immune System	REACT:R-HSA-1280218	F1092-1405
apoptotic process	GO:0006915	Tuberculosis	MESH:D014376	PIK3CB	Disease	REACT:R-HSA-1643685	F1092-1405
apoptotic process	GO:0006915	Tuberculosis	MESH:D014376	PIK3CB	Hepatitis B	KEGG:hsa05161	F1092-1405
apoptotic process	GO:0006915	Tuberculosis	MESH:D014376	PIK3CB	Immune System	REACT:R-HSA-168256	F1092-1405
apoptotic process	GO:0006915	Tuberculosis	MESH:D014376	PIK3CB	Innate Immune System	REACT:R-HSA-168249	F1092-1405
apoptotic process	GO:0006915	Tuberculosis	MESH:D014376	PIK3CB	Toll-like receptor signaling pathway	KEGG:hsa04620	F1092-1405
apoptotic process	GO:0006915	Tuberculosis	MESH:D014376	PIK3CA	Adaptive Immune System	REACT:R-HSA-1280218	F1092-1405
apoptotic process	GO:0006915	Tuberculosis	MESH:D014376	PIK3CA	Disease	REACT:R-HSA-1643685	F1092-1405
apoptotic process	GO:0006915	Tuberculosis	MESH:D014376	PIK3CA	Hepatitis B	KEGG:hsa05161	F1092-1405
apoptotic process	GO:0006915	Tuberculosis	MESH:D014376	PIK3CA	Immune System	REACT:R-HSA-168256	F1092-1405
apoptotic process	GO:0006915	Tuberculosis	MESH:D014376	PIK3CA	Innate Immune System	REACT:R-HSA-168249	F1092-1405
apoptotic process	GO:0006915	Tuberculosis	MESH:D014376	PIK3CA	Toll-like receptor signaling pathway	KEGG:hsa04620	F1092-1405
apoptotic process	GO:0006915	Tuberculosis	MESH:D014376	P2RX7	Immune System	REACT:R-HSA-168256	F1092-1405
apoptotic process	GO:0006915	Tuberculosis	MESH:D014376	P2RX7	Innate Immune System	REACT:R-HSA-168249	F1092-1405
apoptotic process	GO:0006915	Tuberculosis	MESH:D014376	P2RX7	Immune System	REACT:R-HSA-168256	F1092-1405
apoptotic process	GO:0006915	Tuberculosis	MESH:D014376	P2RX7	Innate Immune System	REACT:R-HSA-168249	F1092-1405
apoptotic process	GO:0006915	Tuberculosis	MESH:D014376	NOS1	Immune System	REACT:R-HSA-168256	F1092-1405
apoptotic process	GO:0006915	Tuberculosis	MESH:D014376	NOS1	Innate Immune System	REACT:R-HSA-168249	F1092-1405
apoptotic process	GO:0006915	Tuberculosis	MESH:D014376	NOS1	Phagosome	KEGG:hsa04145	F1092-1405
apoptotic process	GO:0006915	Tuberculosis	MESH:D014376	NOS1	ROS, RNS production in phagocytes	REACT:R-HSA-1222556	F1092-1405
apoptotic process	GO:0006915	Tuberculosis	MESH:D014376	NOS1	Immune System	REACT:R-HSA-168256	F1092-1405
apoptotic process	GO:0006915	Tuberculosis	MESH:D014376	NOS1	Innate Immune System	REACT:R-HSA-168249	F1092-1405
apoptotic process	GO:0006915	Tuberculosis	MESH:D014376	NOS1	Phagosome	KEGG:hsa04145	F1092-1405
apoptotic process	GO:0006915	Tuberculosis	MESH:D014376	NOS1	ROS, RNS production in phagocytes	REACT:R-HSA-1222556	F1092-1405
apoptotic process	GO:0006915	Tuberculosis	MESH:D014376	SLC5A2	SLC-mediated transmembrane transport	REACT:R-HSA-425407	F1092-1405
apoptotic process	GO:0006915	Tuberculosis	MESH:D014376	SLC5A2	Transmembrane transport of small molecules	REACT:R-HSA-382551	F1092-1405
apoptotic process	GO:0006915	Tuberculosis	MESH:D014376	SLC5A2	Transport of glucose and other sugars, bile salts and organic acids, metal ions and amine compounds	REACT:R-HSA-425366	F1092-1405
apoptotic process	GO:0006915	Tuberculosis	MESH:D014376	TGFBR1	Disease	REACT:R-HSA-1643685	F1092-1405
apoptotic process	GO:0006915	Tuberculosis	MESH:D014376	TGFBR1	Hepatitis B	KEGG:hsa05161	F1092-1405
apoptotic process	GO:0006915	Tuberculosis	MESH:D014376	TGFBR1	Disease	REACT:R-HSA-1643685	F1092-1405
apoptotic process	GO:0006915	Tuberculosis	MESH:D014376	TGFBR1	Hepatitis B	KEGG:hsa05161	F1092-1405
apoptotic process	GO:0006915	Tuberculosis	MESH:D014376	NOS2	Immune System	REACT:R-HSA-168256	F1092-1405
apoptotic process	GO:0006915	Tuberculosis	MESH:D014376	NOS2	Innate Immune System	REACT:R-HSA-168249	F1092-1405
apoptotic process	GO:0006915	Tuberculosis	MESH:D014376	NOS2	Pertussis	KEGG:hsa05133	F1092-1405
apoptotic process	GO:0006915	Tuberculosis	MESH:D014376	NOS2	ROS, RNS production in phagocytes	REACT:R-HSA-1222556	F1092-1405
apoptotic process	GO:0006915	Tuberculosis	MESH:D014376	NOS2	Tuberculosis	KEGG:hsa05152	F1092-1405
apoptotic process	GO:0006915	Tuberculosis	MESH:D014376	NOS2	Immune System	REACT:R-HSA-168256	F1092-1405
apoptotic process	GO:0006915	Tuberculosis	MESH:D014376	NOS2	Innate Immune System	REACT:R-HSA-168249	F1092-1405
apoptotic process	GO:0006915	Tuberculosis	MESH:D014376	NOS2	Pertussis	KEGG:hsa05133	F1092-1405
apoptotic process	GO:0006915	Tuberculosis	MESH:D014376	NOS2	ROS, RNS production in phagocytes	REACT:R-HSA-1222556	F1092-1405
apoptotic process	GO:0006915	Tuberculosis	MESH:D014376	NOS2	Tuberculosis	KEGG:hsa05152	F1092-1405
apoptotic process	GO:0006915	Tuberculosis	MESH:D014376	NOS2	Immune System	REACT:R-HSA-168256	F1092-1405
apoptotic process	GO:0006915	Tuberculosis	MESH:D014376	NOS2	Innate Immune System	REACT:R-HSA-168249	F1092-1405
apoptotic process	GO:0006915	Tuberculosis	MESH:D014376	NOS2	Pertussis	KEGG:hsa05133	F1092-1405
apoptotic process	GO:0006915	Tuberculosis	MESH:D014376	NOS2	ROS, RNS production in phagocytes	REACT:R-HSA-1222556	F1092-1405
apoptotic process	GO:0006915	Tuberculosis	MESH:D014376	NOS2	Tuberculosis	KEGG:hsa05152	F1092-1405
apoptotic process	GO:0006915	Tuberculosis	MESH:D014376	NOS2	Immune System	REACT:R-HSA-168256	F1092-1405
apoptotic process	GO:0006915	Tuberculosis	MESH:D014376	NOS2	Innate Immune System	REACT:R-HSA-168249	F1092-1405
apoptotic process	GO:0006915	Tuberculosis	MESH:D014376	NOS2	Pertussis	KEGG:hsa05133	F1092-1405
apoptotic process	GO:0006915	Tuberculosis	MESH:D014376	NOS2	ROS, RNS production in phagocytes	REACT:R-HSA-1222556	F1092-1405
apoptotic process	GO:0006915	Tuberculosis	MESH:D014376	NOS2	Tuberculosis	KEGG:hsa05152	F1092-1405
apoptotic process	GO:0006915	Tuberculosis	MESH:D014376	NOS2	Immune System	REACT:R-HSA-168256	F1092-1405
apoptotic process	GO:0006915	Tuberculosis	MESH:D014376	NOS2	Innate Immune System	REACT:R-HSA-168249	F1092-1405
apoptotic process	GO:0006915	Tuberculosis	MESH:D014376	NOS2	Pertussis	KEGG:hsa05133	F1092-1405
apoptotic process	GO:0006915	Tuberculosis	MESH:D014376	NOS2	ROS, RNS production in phagocytes	REACT:R-HSA-1222556	F1092-1405
apoptotic process	GO:0006915	Tuberculosis	MESH:D014376	NOS2	Tuberculosis	KEGG:hsa05152	F1092-1405
apoptotic process	GO:0006915	Tuberculosis	MESH:D014376	NOS2	Immune System	REACT:R-HSA-168256	F1092-1405
apoptotic process	GO:0006915	Tuberculosis	MESH:D014376	NOS2	Innate Immune System	REACT:R-HSA-168249	F1092-1405
apoptotic process	GO:0006915	Tuberculosis	MESH:D014376	NOS2	Pertussis	KEGG:hsa05133	F1092-1405
apoptotic process	GO:0006915	Tuberculosis	MESH:D014376	NOS2	ROS, RNS production in phagocytes	REACT:R-HSA-1222556	F1092-1405
apoptotic process	GO:0006915	Tuberculosis	MESH:D014376	NOS2	Tuberculosis	KEGG:hsa05152	F1092-1405
apoptotic process	GO:0006915	Tuberculosis	MESH:D014376	NOS2	Immune System	REACT:R-HSA-168256	F1092-1405
apoptotic process	GO:0006915	Tuberculosis	MESH:D014376	NOS2	Innate Immune System	REACT:R-HSA-168249	F1092-1405
apoptotic process	GO:0006915	Tuberculosis	MESH:D014376	NOS2	Pertussis	KEGG:hsa05133	F1092-1405
apoptotic process	GO:0006915	Tuberculosis	MESH:D014376	NOS2	ROS, RNS production in phagocytes	REACT:R-HSA-1222556	F1092-1405
apoptotic process	GO:0006915	Tuberculosis	MESH:D014376	NOS2	Tuberculosis	KEGG:hsa05152	F1092-1405
apoptotic process	GO:0006915	Tuberculosis	MESH:D014376	NOS2	Immune System	REACT:R-HSA-168256	F1092-1405
apoptotic process	GO:0006915	Tuberculosis	MESH:D014376	NOS2	Innate Immune System	REACT:R-HSA-168249	F1092-1405
apoptotic process	GO:0006915	Tuberculosis	MESH:D014376	NOS2	Pertussis	KEGG:hsa05133	F1092-1405
apoptotic process	GO:0006915	Tuberculosis	MESH:D014376	NOS2	ROS, RNS production in phagocytes	REACT:R-HSA-1222556	F1092-1405
apoptotic process	GO:0006915	Tuberculosis	MESH:D014376	NOS2	Tuberculosis	KEGG:hsa05152	F1092-1405
apoptotic process	GO:0006915	Tuberculosis	MESH:D014376	NOS2	Immune System	REACT:R-HSA-168256	F1092-1405
apoptotic process	GO:0006915	Tuberculosis	MESH:D014376	NOS2	Innate Immune System	REACT:R-HSA-168249	F1092-1405
apoptotic process	GO:0006915	Tuberculosis	MESH:D014376	NOS2	Pertussis	KEGG:hsa05133	F1092-1405
apoptotic process	GO:0006915	Tuberculosis	MESH:D014376	NOS2	ROS, RNS production in phagocytes	REACT:R-HSA-1222556	F1092-1405
apoptotic process	GO:0006915	Tuberculosis	MESH:D014376	NOS2	Tuberculosis	KEGG:hsa05152	F1092-1405
apoptotic process	GO:0006915	Tuberculosis	MESH:D014376	NOS2	Immune System	REACT:R-HSA-168256	F1092-1405
apoptotic process	GO:0006915	Tuberculosis	MESH:D014376	NOS2	Innate Immune System	REACT:R-HSA-168249	F1092-1405
apoptotic process	GO:0006915	Tuberculosis	MESH:D014376	NOS2	Pertussis	KEGG:hsa05133	F1092-1405
apoptotic process	GO:0006915	Tuberculosis	MESH:D014376	NOS2	ROS, RNS production in phagocytes	REACT:R-HSA-1222556	F1092-1405
apoptotic process	GO:0006915	Tuberculosis	MESH:D014376	NOS2	Tuberculosis	KEGG:hsa05152	F1092-1405
apoptotic process	GO:0006915	Tuberculosis	MESH:D014376	NOS2	Immune System	REACT:R-HSA-168256	F1092-1405
apoptotic process	GO:0006915	Tuberculosis	MESH:D014376	NOS2	Innate Immune System	REACT:R-HSA-168249	F1092-1405
apoptotic process	GO:0006915	Tuberculosis	MESH:D014376	NOS2	Pertussis	KEGG:hsa05133	F1092-1405
apoptotic process	GO:0006915	Tuberculosis	MESH:D014376	NOS2	ROS, RNS production in phagocytes	REACT:R-HSA-1222556	F1092-1405
apoptotic process	GO:0006915	Tuberculosis	MESH:D014376	NOS2	Tuberculosis	KEGG:hsa05152	F1092-1405
apoptotic process	GO:0006915	Tuberculosis	MESH:D014376	CDK5	Disease	REACT:R-HSA-1643685	F1092-1405
apoptotic process	GO:0006915	Tuberculosis	MESH:D014376	CDK5	Disease	REACT:R-HSA-1643685	F1092-1405
apoptotic process	GO:0006915	Tuberculosis	MESH:D014376	CCNE1	Hepatitis B	KEGG:hsa05161	F1092-1405
apoptotic process	GO:0006915	Tuberculosis	MESH:D014376	CCNE1	Hepatitis B	KEGG:hsa05161	F1092-1405
apoptotic process	GO:0006915	Tuberculosis	MESH:D014376	CCNE1	Hepatitis B	KEGG:hsa05161	F1092-1405
apoptotic process	GO:0006915	Tuberculosis	MESH:D014376	CDK2	Hepatitis B	KEGG:hsa05161	F1092-1405
apoptotic process	GO:0006915	Tuberculosis	MESH:D014376	CDK2	Hepatitis B	KEGG:hsa05161	F1092-1405
apoptotic process	GO:0006915	Tuberculosis	MESH:D014376	CDK2	Hepatitis B	KEGG:hsa05161	F1092-1405
apoptotic process	GO:0006915	Tuberculosis	MESH:D014376	STAT3	Disease	REACT:R-HSA-1643685	F1092-1405
apoptotic process	GO:0006915	Tuberculosis	MESH:D014376	STAT3	Hepatitis B	KEGG:hsa05161	F1092-1405
apoptotic process	GO:0006915	Tuberculosis	MESH:D014376	STAT3	Immune System	REACT:R-HSA-168256	F1092-1405
apoptotic process	GO:0006915	Tuberculosis	MESH:D014376	STAT3	Disease	REACT:R-HSA-1643685	F1092-1405
apoptotic process	GO:0006915	Tuberculosis	MESH:D014376	STAT3	Hepatitis B	KEGG:hsa05161	F1092-1405
apoptotic process	GO:0006915	Tuberculosis	MESH:D014376	STAT3	Immune System	REACT:R-HSA-168256	F1092-1405
apoptotic process	GO:0006915	Tuberculosis	MESH:D014376	STAT3	Disease	REACT:R-HSA-1643685	F1092-1405
apoptotic process	GO:0006915	Tuberculosis	MESH:D014376	STAT3	Hepatitis B	KEGG:hsa05161	F1092-1405
apoptotic process	GO:0006915	Tuberculosis	MESH:D014376	STAT3	Immune System	REACT:R-HSA-168256	F1092-1405
apoptotic process	GO:0006915	Tuberculosis	MESH:D014376	STAT3	Disease	REACT:R-HSA-1643685	F1092-1405
apoptotic process	GO:0006915	Tuberculosis	MESH:D014376	STAT3	Hepatitis B	KEGG:hsa05161	F1092-1405
apoptotic process	GO:0006915	Tuberculosis	MESH:D014376	STAT3	Immune System	REACT:R-HSA-168256	F1092-1405
apoptotic process	GO:0006915	Tuberculosis	MESH:D014376	AVPR1A	Disease	REACT:R-HSA-1643685	F1092-1405
apoptotic process	GO:0006915	Tuberculosis	MESH:D014376	AVPR1A	Disease	REACT:R-HSA-1643685	F1092-1405
apoptotic process	GO:0006915	Tuberculosis	MESH:D014376	CDK2	Hepatitis B	KEGG:hsa05161	F1092-1405
apoptotic process	GO:0006915	Tuberculosis	MESH:D014376	CDK2	Hepatitis B	KEGG:hsa05161	F1092-1405
apoptotic process	GO:0006915	Tuberculosis	MESH:D014376	CDK2	Hepatitis B	KEGG:hsa05161	F1092-1405
apoptotic process	GO:0006915	Tuberculosis	MESH:D014376	CCNA2	Hepatitis B	KEGG:hsa05161	F1092-1405
apoptotic process	GO:0006915	Tuberculosis	MESH:D014376	CCNA2	Hepatitis B	KEGG:hsa05161	F1092-1405
apoptotic process	GO:0006915	Tuberculosis	MESH:D014376	CCNA1	Hepatitis B	KEGG:hsa05161	F1092-1405
apoptotic process	GO:0006915	Tuberculosis	MESH:D014376	CCNA1	Hepatitis B	KEGG:hsa05161	F1092-1405
apoptotic process	GO:0006915	Tuberculosis	MESH:D014376	SYK	Adaptive Immune System	REACT:R-HSA-1280218	F1092-1405
apoptotic process	GO:0006915	Tuberculosis	MESH:D014376	SYK	Immune System	REACT:R-HSA-168256	F1092-1405
apoptotic process	GO:0006915	Tuberculosis	MESH:D014376	SYK	Innate Immune System	REACT:R-HSA-168249	F1092-1405
apoptotic process	GO:0006915	Tuberculosis	MESH:D014376	SYK	NF-kappa B signaling pathway	KEGG:hsa04064	F1092-1405
apoptotic process	GO:0006915	Tuberculosis	MESH:D014376	SYK	Tuberculosis	KEGG:hsa05152	F1092-1405
apoptotic process	GO:0006915	Tuberculosis	MESH:D014376	SYK	Adaptive Immune System	REACT:R-HSA-1280218	F1092-1405
apoptotic process	GO:0006915	Tuberculosis	MESH:D014376	SYK	Immune System	REACT:R-HSA-168256	F1092-1405
apoptotic process	GO:0006915	Tuberculosis	MESH:D014376	SYK	Innate Immune System	REACT:R-HSA-168249	F1092-1405
apoptotic process	GO:0006915	Tuberculosis	MESH:D014376	SYK	NF-kappa B signaling pathway	KEGG:hsa04064	F1092-1405
apoptotic process	GO:0006915	Tuberculosis	MESH:D014376	SYK	Tuberculosis	KEGG:hsa05152	F1092-1405
apoptotic process	GO:0006915	Tuberculosis	MESH:D014376	ELANE	Antimicrobial peptides	REACT:R-HSA-6803157	F1092-1405
apoptotic process	GO:0006915	Tuberculosis	MESH:D014376	ELANE	Immune System	REACT:R-HSA-168256	F1092-1405
apoptotic process	GO:0006915	Tuberculosis	MESH:D014376	ELANE	Innate Immune System	REACT:R-HSA-168249	F1092-1405
apoptotic process	GO:0006915	Tuberculosis	MESH:D014376	ELANE	Neutrophil degranulation	REACT:R-HSA-6798695	F1092-1405
apoptotic process	GO:0006915	Tuberculosis	MESH:D014376	ELANE	Antimicrobial peptides	REACT:R-HSA-6803157	F1092-1405
[truncated: 410,347+ more rows]

## Sheet: Table s5
Phenotype Term Name	Phenotype Term ID	Disease Name	Disease ID	GeneSymbol	Pathway	Pathway ID	Compound
[truncated: 106,661 more rows]

[truncated: 3 more sheets: Table s6, Table s7, Table s8]
